# Supplementary material for: Quantitative single-protein imaging reveals molecular complex formation of integrin, talin, and kindlin during cell adhesion
Source: Nat Commun. 2021 Feb 10;12:919. doi: 10.1038/s41467-021-21142-2 (PMC7876120; doi:10.1038/s41467-021-21142-2)
Supplement: Supplementary file 4 — Source Data [file 41467_2021_21142_MOESM4_ESM.xlsx]

## Sheet: Fig.1d
Fig. 1d Line Scan Histogram
	Peak 1	center	76.38
		sigma	0.0397
		high	20.99
	Peak 2	center	76.5
		sigma	0.032
		high	24.3
	pick (aligned pixel positions)
	76.3728
	76.4037
	76.3892
	76.3929
	76.3626
	76.3669
	76.5073
	76.546
	76.4997
	76.4869
	76.5907
	76.5229
	76.529
	76.5088
	76.5395
	76.5473
	76.5532
	76.5119
	76.4915
	76.5204
	76.3089
	76.399
	76.3959
	76.4786
	76.5216
	76.4828
	76.4704
	76.4984
	76.4924
	76.4835
	76.5083
	76.514
	76.4602
	76.5249
	76.3991
	76.4897
	76.4566
	76.4177
	76.4815
	76.5262
	76.5099
	76.5018
	76.468
	76.47
	76.4923
	76.5101
	76.3841
	76.2714
	76.4216
	76.356
	76.3412
	76.3672
	76.454
	76.4155
	76.5426
	76.5384
	76.4684
	76.5174
	76.4881
	76.3212
	76.3923
	76.3246
	76.6068
	76.4058
	76.44
	76.5168
	76.3416
	76.3329
	76.3504
	76.339
	76.4245
	76.2972
	76.3537
	76.3594
	76.3
	76.3338
	76.3702
	76.3033
	76.4325
	76.4082
	76.373
	76.3581
	76.3606
	76.4069
	76.3607
	76.4876
	76.4937
	76.4858
	76.5339
	76.5453
	76.3635
	76.3621
	76.4801
	76.4586
	76.5085
	76.481
	76.4709
	76.4507
	76.449
	76.4865
	76.43
	76.5112
	76.5034
	76.3959
	76.4018
	76.3927
	76.3169
	76.3757
	76.3517
	76.5657
	76.5384
	76.4989
	76.3595
	76.482
	76.4402
	76.4251
	76.3609
	76.389
	76.4916
	76.4317
	76.5062
	76.3907
	76.3006
	76.3029
	76.3751
	76.5231
	76.5428
	76.5978
	76.5948
	76.5173
	76.4874
	76.4387
	76.4964
	76.4114
	76.4018
	76.4472
	76.3935
	76.5146
	76.5623
	76.5065
	76.3836
	76.3252
	76.2964
	76.3945
	76.4209
	76.3235
	76.3501
	76.354
	76.3213
	76.3464
	76.2582
	76.3874
	76.4512
	76.3588
	76.3933
	76.364
	76.4042

## Sheet: Fig. 1h
Fig. 1h Intensity Traces
	FA pick			Origami pick
	Frames	ON/OFF		Frames	ON/OFF
	0	0		0	0
	621	0		1724	0
	622	1		1725	1
	623	1		1726	1
	624	1		1727	0
	625	1		3093	0
	626	0		3094	1
	1474	0		3095	1
	1475	1		3096	1
	1476	0		3097	0
	4014	0		3113	0
	4015	1		3114	1
	4016	1		3115	0
	4017	0		5565	0
	4062	0		5566	1
	4063	1		5567	0
	4064	0		6596	0
	6478	0		6597	1
	6479	1		6598	0
	6480	0		6599	1
	6553	0		6600	1
	6554	1		6601	1
	6555	0		6602	1
	7861	0		6603	1
	7862	1		6604	1
	7863	0		6605	1
	9345	0		6606	1
	9346	1		6607	1
	9347	0		6608	1
	11969	0		6609	0
	11970	1		7004	0
	11971	1		7005	1
	11972	0		7006	0
	13145	0		7007	1
	13146	1		7008	1
	13147	0		7009	0
	15283	0		8845	0
	15284	1		8846	1
	15285	1		8847	0
	15286	0		11829	0
	15501	0		11830	1
	15502	1		11831	0
	15503	1		14005	0
	15504	1		14006	1
	15505	0		14007	0
	15571	0		14193	0
	15572	1		14194	1
	15573	0		14195	1
	17272	0		14196	1
	17273	1		14197	0
	17274	1		18389	0
	17275	1		18390	1
	17276	1		18391	0
	17277	0		20016	0
	18379	0		20017	1
	18380	1		20018	1
	18381	1		20019	1
	18382	1		20020	1
	18383	1		20021	0
	18384	1		20022	1
	18385	1		20023	1
	18386	1		20024	1
	18387	1		20025	1
	18388	1		20026	1
	18389	1		20027	1
	18390	1		20028	1
	18391	0		20029	1
	19827	0		20030	1
	19828	1		20031	1
	19829	1		20032	1
	19830	1		20033	1
	19831	1		20034	1
	19832	0		20035	1
	23170	0		20036	1
	23171	1		20037	1
	23172	1		20038	1
	23173	0		20039	1
	23804	0		20040	0
	23805	1		20907	0
	23806	1		20908	1
	23807	0		20909	1
	27421	0		20910	1
	27422	1		20911	1
	27423	1		20912	1
	27424	0		20913	0
	27425	1		21083	0
	27426	1		21084	1
	27427	1		21085	1
	27428	1		21086	1
	27429	0		21087	0
	28121	0		22074	0
	28122	1		22075	1
	28123	0		22076	1
	29354	0		22077	0
	29355	1		22252	0
	29356	1		22253	1
	29357	1		22254	0
	29358	0		24554	0
	30024	0		24555	1
	30025	1		24556	0
	30026	1		24557	1
	30027	1		24558	1
	30028	1		24559	1
	30029	1		24560	1
	30030	1		24561	1
	30031	1		24562	1
	30032	0		24563	1
	30323	0		24564	1
	30324	1		24565	1
	30325	0		24566	0
	32757	0		24567	1
	32758	1		24568	1
	32759	1		24569	1
	32760	1		24570	0
	32761	1		24571	1
	32762	1		24572	0
	32763	0		24573	1
	36064	0		24574	1
	36065	1		24575	0
	36066	0		24637	0
	36942	0		24638	1
	36943	1		24639	1
	36944	1		24640	1
	36945	1		24641	1
	36946	0		24642	1
	36947	1		24643	0
	36948	0		25035	0
	38555	0		25036	1
	38556	1		25037	0
	38557	1		26437	0
	38558	1		26438	1
	38559	1		26439	1
	38560	1		26440	0
	38561	0		26613	0
	39043	0		26614	1
	39044	1		26615	1
	39045	0		26616	1
	39046	1		26617	0
	39047	1		27001	0
	39048	0		27002	1
	39147	0		27003	0
	39148	1		28590	0
	39149	0		28591	1
	39216	0		28592	1
	39217	1		28593	1
	39218	0		28594	0
	39229	0		29077	0
	39230	1		29078	1
	39231	0		29079	1
	39232	1		29080	1
	39233	1		29081	1
	39234	1		29082	1
	39235	0		29083	1
	40294	0		29084	1
	40295	1		29085	0
	40296	0		29339	0
	40297	1		29340	1
	40298	1		29341	1
	40299	0		29342	0
	40912	0		30325	0
	40913	1		30326	1
	40914	1		30327	0
	40915	0		32861	0
	40916	1		32862	1
	40917	1		32863	1
	40918	1		32864	0
	40919	1		33619	0
	40920	1		33620	1
	40921	1		33621	1
	40922	0		33622	1
	41484	0		33623	0
	41485	1		37145	0
	41486	0		37146	1
	41709	0		37147	1
	41710	1		37148	1
	41711	1		37149	0
	41712	1		37207	0
	41713	1		37208	1
	41714	1		37209	1
	41715	0		37210	0
	42412	0		37987	0
	42413	1		37988	1
	42414	1		37989	1
	42415	1		37990	1
	42416	1		37991	0
	42417	1		38262	0
	42418	1		38263	1
	42419	0		38264	0
	43024	0		38643	0
	43025	1		38644	1
	43026	1		38645	1
	43027	0		38646	1
	43958	0		38647	1
	43959	1		38648	1
	43960	1		38649	0
	43961	0		39943	0
	44022	0		39944	1
	44023	1		39945	1
	44024	1		39946	1
	44025	1		39947	1
	44026	1		39948	1
	44027	1		39949	1
	44028	1		39950	0
	44029	1		41569	0
	44030	1		41570	1
	44031	1		41571	1
	44032	1		41572	1
	44033	0		41573	1
	46370	0		41574	1
	46371	1		41575	0
	46372	0		41616	0
	47069	0		41617	1
	47070	1		41618	1
	47071	0		41619	1
	47410	0		41620	1
	47411	1		41621	0
	47412	1		42606	0
	47413	1		42607	1
	47414	1		42608	1
	47415	0		42609	1
	48239	0		42610	0
	48240	1		43574	0
	48241	0		43575	1
	48342	0		43576	1
	48343	1		43577	1
	48344	1		43578	1
	48345	1		43579	0
	48346	1		44263	0
	48347	1		44264	1
	48348	1		44265	1
	48349	0		44266	1
	50169	0		44267	1
	50170	1		44268	1
	50171	1		44269	1
	50172	1		44270	1
	50173	1		44271	0
	50174	1		44314	0
	50175	0		44315	1
	50176	1		44316	0
	50177	1		44604	0
	50178	0		44605	1
	50179	1		44606	1
	50180	1		44607	1
	50181	1		44608	1
	50182	1		44609	0
	50183	0		45021	0
	50627	0		45022	1
	50628	1		45023	1
	50629	1		45024	1
	50630	1		45025	0
	50631	0		46642	0
	51529	0		46643	1
	51530	1		46644	1
	51531	0		46645	0
	52665	0		47820	0
	52666	1		47821	1
	52667	1		47822	0
	52668	1		48188	0
	52669	1		48189	1
	52670	1		48190	1
	52671	1		48191	0
	52672	1		48608	0
	52673	1		48609	1
	52674	1		48610	1
	52675	1		48611	1
	52676	1		48612	1
	52677	1		48613	1
	52678	0		48614	0
	52679	1		50898	0
	52680	1		50899	1
	52681	1		50900	0
	52682	1		51992	0
	52683	1		51993	1
	52684	0		51994	1
	52685	1		51995	0
	52686	1		52777	0
	52687	1		52778	1
	52688	1		52779	1
	52689	1		52780	1
	52690	1		52781	1
	52691	0		52782	0
	52692	1		53980	0
	52693	1		53981	1
	52694	1		53982	1
	52695	1		53983	1
	52696	1		53984	1
	52697	1		53985	1
	52698	1		53986	1
	52699	1		53987	0
	52700	1		56535	0
	52701	1		56536	1
	52702	1		56537	1
	52703	0		56538	1
	52704	1		56539	1
	52705	1		56540	1
	52706	1		56541	1
	52707	1		56542	0
	52708	1		59181	0
	52709	0		59182	1
	52710	1		59183	1
	52711	1		59184	1
	52712	1		59185	0
	52713	1		60244	0
	52714	0		60245	1
	52715	1		60246	1
	52716	1		60247	1
	52717	1		60248	1
	52718	1		60249	1
	52719	1		60250	0
	52720	0		60605	0
	52721	1		60606	1
	52722	1		60607	1
	52723	1		60608	1
	52724	1		60609	1
	52725	1		60610	0
	52726	1		62334	0
	52727	1		62335	1
	52728	0		62336	1
	52729	1		62337	1
	52730	1		62338	0
	52731	1		63226	0
	52732	1		63227	1
	52733	1		63228	1
	52734	1		63229	1
	52735	1		63230	1
	52736	1		63231	1
	52737	0		63232	1
	52752	0		63233	1
	52753	1		63234	1
	52754	1		63235	1
	52755	1		63236	1
	52756	1		63237	0
	52757	1		63401	0
	52758	1		63402	1
	52759	1		63403	0
	52760	1		63734	0
	52761	1		63735	1
	52762	0		63736	1
	52763	1		63737	1
	52764	1		63738	0
	52765	1		65159	0
	52766	1		65160	1
	52767	1		65161	0
	52768	1		66983	0
	52769	0		66984	1
	52770	1		66985	1
	52771	1		66986	0
	52772	1		68830	0
	52773	1		68831	1
	52774	1		68832	0
	52775	1		69316	0
	52776	1		69317	1
	52777	0		69318	1
	52778	1		69319	1
	52779	1		69320	0
	52780	1		70656	0
	52781	1		70657	1
	52782	1		70658	1
	52783	1		70659	1
	52784	0		70660	0
	53165	0		70701	0
	53166	1		70702	1
	53167	1		70703	1
	53168	1		70704	1
	53169	1		70705	1
	53170	0		70706	0
	55154	0		71062	0
	55155	1		71063	1
	55156	1		71064	1
	55157	0		71065	1
	57527	0		71066	1
	57528	1		71067	0
	57529	0		72245	0
	57713	0		72246	1
	57714	1		72247	0
	57715	1		72592	0
	57716	1		72593	1
	57717	1		72594	1
	57718	1		72595	0
	57719	1		74095	0
	57720	1		74096	1
	57721	0		74097	0
	58033	0		75460	0
	58034	1		75461	1
	58035	1		75462	1
	58036	1		75463	1
	58037	0		75464	0
	59253	0		76344	0
	59254	1		76345	1
	59255	1		76346	0
	59256	1		76347	1
	59257	1		76348	1
	59258	0		76349	1
	59270	0		76350	1
	59271	1		76351	0
	59272	1		77273	0
	59273	1		77274	1
	59274	1		77275	1
	59275	1		77276	0
	59276	1		78303	0
	59277	1		78304	1
	59278	1		78305	1
	59279	1		78306	1
	59280	0		78307	0
	61012	0		79886	0
	61013	1		79887	1
	61014	0		79888	0
	61230	0		80185	0
	61231	1		80186	1
	61232	1		80187	1
	61233	0		80188	1
	65017	0		80189	1
	65018	1		80190	1
	65019	0		80191	0
	65451	0		80644	0
	65452	1		80645	1
	65453	0		80646	0
	66011	0		81191	0
	66012	1		81192	1
	66013	1		81193	1
	66014	1		81194	0
	66015	0		81234	0
	67754	0		81235	1
	67755	1		81236	1
	67756	0		81237	1
	68387	0		81238	0
	68388	1		82584	0
	68389	1		82585	1
	68390	1		82586	0
	68391	1		83037	0
	68392	1		83038	1
	68393	1		83039	0
	68394	0		83498	0
	68863	0		83499	1
	68864	1		83500	1
	68865	0		83501	0
	74282	0		83502	1
	74283	1		83503	1
	74284	0		83504	1
	74772	0		83505	1
	74773	1		83506	1
	74774	1		83507	1
	74775	1		83508	0
	74776	1		84997	0
	74777	1		84998	1
	74778	0		84999	1
	74779	1		85000	1
	74780	1		85001	0
	74781	0		88297	0
	74782	1		88298	1
	74783	1		88299	1
	74784	0		88300	1
	74785	1		88301	1
	74786	1		88302	0
	74787	0		88303	1
	74944	0		88304	1
	74945	1		88305	1
	74946	0		88306	1
	78130	0		88307	1
	78131	1		88308	0
	78132	1		88463	0
	78133	1		88464	1
	78134	1		88465	1
	78135	1		88466	1
	78136	1		88467	1
	78137	1		88468	0
	78138	1		89083	0
	78139	1		89084	1
	78140	1		89085	1
	78141	1		89086	1
	78142	1		89087	0
	78143	1		90678	0
	78144	0		90679	1
	79372	0		90680	1
	79373	1		90681	0
	79374	0		90690	0
	79375	1		90691	1
	79376	1		90692	1
	79377	1		90693	0
	79378	1		91490	0
	79379	1		91491	1
	79380	0		91492	1
	79568	0		91493	1
	79569	1		91494	0
	79570	1		91893	0
	79571	1		91894	1
	79572	1		91895	0
	79573	1		94174	0
	79574	1		94175	1
	79575	1		94176	1
	79576	0		94177	0
	82505	0		95025	0
	82506	1		95026	1
	82507	0		95027	0
	84117	0		95683	0
	84118	1		95684	1
	84119	0		95685	0
	84120	1		96223	0
	84121	1		96224	1
	84122	1		96225	0
	84123	1		96380	0
	84124	1		96381	1
	84125	1		96382	0
	84126	1		96409	0
	84127	1		96410	1
	84128	1		96411	1
	84129	1		96412	0
	84130	1		96950	0
	84131	1		96951	1
	84132	1		96952	1
	84133	1		96953	1
	84134	1		96954	1
	84135	0		96955	1
	84531	0		96956	1
	84532	1		96957	1
	84533	0		96958	1
	84553	0		96959	1
	84554	1		96960	0
	84555	1		97069	0
	84556	0		97070	1
	84635	0		97071	1
	84636	1		97072	1
	84637	0		97073	0
	85278	0		99281	0
	85279	1		99282	1
	85280	0		99283	1
	85483	0		99284	1
	85484	1		99285	1
	85485	1		99286	1
	85486	1		99287	0
	85487	1		99605	0
	85488	1		99606	1
	85489	0		99607	1
	85930	0		99608	1
	85931	1		99609	1
	85932	0		99610	0
	86120	0		99840	0
	86121	1		99841	1
	86122	1		99842	1
	86123	1		99843	1
	86124	0		99844	1
	86918	0		99845	1
	86919	1		99846	0
	86920	1		102447	0
	86921	1		102448	1
	86922	0		102449	0
	87224	0		102490	0
	87225	1		102491	1
	87226	1		102492	0
	87227	1		103537	0
	87228	1		103538	1
	87229	0		103539	0
	87751	0		103662	0
	87752	1		103663	1
	87753	1		103664	0
	87754	1		104081	0
	87755	0		104082	1
	88060	0		104083	0
	88061	1		104144	0
	88062	1		104145	1
	88063	1		104146	1
	88064	0		104147	0
	88065	1		105819	0
	88066	1		105820	1
	88067	1		105821	1
	88068	0		105822	1
	88677	0		105823	1
	88678	1		105824	0
	88679	0		106664	0
	89804	0		106665	1
	89805	1		106666	1
	89806	0		106667	1
	92127	0		106668	1
	92128	1		106669	1
	92129	1		106670	1
	92130	0		106671	1
	93331	0		106672	1
	93332	1		106673	0
	93333	0		108281	0
	93345	0		108282	1
	93346	1		108283	0
	93347	1		108715	0
	93348	1		108716	1
	93349	0		108717	0
	94304	0		109528	0
	94305	1		109529	1
	94306	0		109530	0
	96727	0
	96728	1
	96729	1
	96730	0
	97670	0
	97671	1
	97672	0
	99500	0
	99501	1
	99502	0
	99503	1
	99504	0
	100074	0
	100075	1
	100076	0
	100485	0
	100486	1
	100487	1
	100488	0
	100773	0
	100774	1
	100775	1
	100776	1
	100777	0
	103834	0
	103835	1
	103836	1
	103837	1
	103838	1
	103839	0
	103840	1
	103841	1
	103842	1
	103843	1
	103844	1
	103845	0
	103846	1
	103847	0
	104421	0
	104422	1
	104423	1
	104424	1
	104425	1
	104426	1
	104427	0
	105880	0
	105881	1
	105882	1
	105883	1
	105884	0
	106495	0
	106496	1
	106497	0
	106498	1
	106499	0
	107125	0
	107126	1
	107127	0
	108707	0
	108708	1
	108709	1
	108710	1
	108711	1
	108712	1
	108713	0
	109505	0
	109506	1
	109507	1
	109508	0
	109509	1
	109510	1
	109511	0
	110047	0
	110048	1
	110049	0
	110050	1
	110051	1
	110052	1
	110053	1
	110054	1
	110055	1
	110056	1
	110057	1
	110058	1
	110059	1
	110060	1
	110061	0
	110062	1
	110063	0
	110064	1
	110065	1
	110066	1
	110067	1
	110068	1
	110069	0
	110619	0
	110620	1
	110621	0
	112090	0
	112091	1
	112092	1
	112093	1
	112094	1
	112095	0
	112188	0
	112189	1
	112190	1
	112191	1
	112192	1
	112193	0
	112914	0
	112915	1
	112916	0
	112917	1
	112918	1
	112919	0
	113258	0
	113259	1
	113260	1
	113261	0
	114448	0
	114449	1
	114450	1
	114451	0
	115432	0
	115433	1
	115434	1
	115435	0
	116718	0
	116719	1
	116720	1
	116721	0
	118398	0
	118399	1
	118400	0
	118839	0
	118840	1
	118841	0
	119191	0
	119192	1
	119193	0
	120074	0
	120075	1
	120076	0
	120257	0
	120258	1
	120259	1
	120260	0
	120261	1
	120262	1
	120263	1
	120264	0
	121448	0
	121449	1
	121450	0
	122321	0
	122322	1
	122323	1
	122324	1
	122325	0
	122507	0
	122508	1
	122509	0
	122612	0
	122613	1
	122614	0
	122756	0
	122757	1
	122758	0
	123177	0
	123178	1
	123179	1
	123180	1
	123181	1
	123182	1
	123183	0
	123184	1
	123185	1
	123186	1
	123187	1
	123188	1
	123189	1
	123190	1
	123191	0
	123645	0
	123646	1
	123647	1
	123648	1
	123649	0
	124556	0
	124557	1
	124558	0
	124559	1
	124560	1
	124561	1
	124562	1
	124563	1
	124564	1
	124565	1
	124566	0
	124748	0
	124749	1
	124750	1
	124751	1
	124752	1
	124753	1
	124754	0
	125394	0
	125395	1
	125396	1
	125397	1
	125398	0
	126346	0
	126347	1
	126348	0
	127432	0
	127433	1
	127434	1
	127435	1
	127436	1
	127437	0
	128418	0
	128419	1
	128420	1
	128421	0
	132413	0
	132414	1
	132415	0
	132864	0
	132865	1
	132866	0
	133472	0
	133473	1
	133474	0
	133489	0
	133490	1
	133491	0
	134700	0
	134701	1
	134702	0
	134703	1
	134704	0
	135314	0
	135315	1
	135316	1
	135317	0
	135318	1
	135319	1
	135320	1
	135321	0
	135645	0
	135646	1
	135647	0
	135674	0
	135675	1
	135676	1
	135677	0
	135678	1
	135679	1
	135680	0
	135712	0
	135713	1
	135714	1
	135715	0
	138008	0
	138009	1
	138010	0
	138044	0
	138045	1
	138046	1

## Sheet: Fig. 1i
Fig. 1i qPAINT Analysis FA and Origami
Talin 16h	Units	0.73944	1.38231	0.76284	0.90026	0.69115	0.84718	0.68107	0.84411	0.90611	0.59187	0.54082	0.98427	0.88932	1.03145	0.85225	0.86418	0.58264	1.19358	1.07488	0.86238	1.13621	1.3595	0.8206	0.62347	0.89452	0.68003	0.89711	0.98022	0.55534	1.50748	0.75457	0.92893	0.94528	1.07549	0.80135	1.25684	0.99919	0.66101	0.9697	0.86808	0.6631	1.09819	0.93092	0.88772	1.18412	1.09991	0.75236	0.71158
	bin size	0.05	0.15	0.25	0.35	0.45	0.55	0.65	0.75	0.85	0.95	1.05	1.15	1.25	1.35	1.45	1.55	1.65	1.75	1.85	1.95	2.05	2.15	2.25	2.35	2.45	2.55	2.65	2.75	2.85	2.95	3.05	3.15	3.25	3.35	3.45	3.55	3.65	3.75	3.85	3.95
	Count (FA)	3	12	42	162	567	1015	1483	1593	1721	1500	1330	1021	848	606	472	338	234	179	114	96	68	41	24	24	14	6	6	3	1	2	1	0	0	0	1	0	0	0	0	0
Origami (single sites)	Units	0.38385	0.68632	0.77102	1.01718	0.57709	0.23685	1.08408	0.8833	0.98254	1.20299	0.90125	0.69593	0.1875	1.24937	1.09894	2.3174	0.94537	0.886	0.85272	0.63689	0.52116	0.35979	0.9843	0.95016	0.72361	0.88062	1.03489	0.69768	1.64833	0.84099	1.42983	0.81181	0.77931	2.2217	0.85715	0.95757	0.59407	0.65194	0.72628	0.69442	1.53129	1.49072	0.80186	1.16267	0.89694	0.85291	0.97869	1.00233
	bin size	0.05	0.15	0.25	0.35	0.45	0.55	0.65	0.75	0.85	0.95	1.05	1.15	1.25	1.35	1.45	1.55	1.65	1.75	1.85	1.95	2.05	2.15	2.25	2.35	2.45	2.55	2.65	2.75	2.85	2.95	3.05	3.15	3.25	3.35	3.45	3.55	3.65	3.75	3.85	3.95
	Count (FA)	1	4	17	78	236	516	979	1373	1530	1424	1159	942	680	427	307	180	98	63	38	24	24	17	5	7	3	4	1	1	1	0	0	0	0	0	0	0	0	0	0	0
Talin 16h	mean	0.97
	standard deviation	0.378
	median	0.91
Origami (single sites)	mean	0.956
	standard deviation	0.3
	median	0.92
	1.48435
	1.16145
	0.67801
	0.90391
	0.95532
	1.07597
	0.63847
	0.46875
	1.13408
	0.93482
	0.75646
	0.56369
	1.39928
	0.67715
	0.77443
	0.79184
	0.8288
	0.53678
	0.45394
	0.69053
	0.99888
	0.86601
	1.11029
	0.54073
	0.6067
	0.93847
	0.87188
	0.70151
	1.34044
	1.102
	1.01946
	1.28817
	1.43567
	0.56642
	1.0411
	1.06256
	0.86406
	0.74701
	0.63706
	0.94811
	1.25771
	1.00008
	0.91397
	0.91692
	0.6984
	0.84033
	0.4617
	0.48371
	1.53572
	1.46499
	0.67575
	1.36178
	1.16026
	1.16483
	0.79087
	0.85839
	1.06675
	1.15282
	0.89287
	0.87324
	1.3588
	0.52178
	1.02022
	0.6003
	0.48397
	0.96173
	0.6273
	1.25895
	1.05383
	1.15966
	0.73348
	1.13001
	1.17606
	1.14639
	0.7261
	0.97726
	0.97658
	1.05762
	0.56466
	1.15851
	0.47046
	0.70526
	1.46849
	0.50659
	1.06758
	1.01571
	0.68554
	0.54972
	0.97906
	0.82432
	0.8864
	1.25715
	0.67816
	0.83449
	0.85335
	1.03859
	0.7523
	0.95064
	1.02634
	0.81321
	0.57327
	0.49957
	0.96419
	0.67017
	1.10356
	0.43286
	0.51579
	0.65307
	0.75538
	0.43557
	0.54239
	0.76613
	1.43177
	0.65402
	0.57746
	0.51576
	0.68594
	0.81952
	0.96671
	0.77294
	0.9895
	0.88507
	0.54632
	0.91684
	0.65049
	0.73366
	0.66807
	0.66215
	0.99279
	0.56294
	0.65708
	1.04706
	0.84259
	0.52641
	1.01791
	0.69697
	0.84844
	0.81924
	0.92384
	1.00273
	0.64384
	1.09102
	0.74138
	0.92218
	0.60869
	1.11383
	1.11649
	0.69262
	0.82347
	0.72472
	0.5137
	0.58469
	0.7647
	0.77079
	0.90963
	0.68702
	0.96673
	0.92071
	0.83281
	0.9228
	1.0615
	0.82945
	0.70326
	0.70986
	1.28175
	0.99698
	0.62025
	0.68204
	1.03024
	0.80837
	0.98179
	0.56432
	1.14402
	1.07668
	1.04454
	0.72032
	0.70245
	0.80533
	0.60815
	1.21455
	0.58665
	1.04371
	1.39067
	0.65452
	0.77238
	0.82946
	0.72318
	0.85838
	0.53591
	1.03316
	1.09915
	1.59427
	0.65641
	0.82702
	0.90691
	0.84409
	0.69212
	0.65635
	0.54051
	0.57696
	0.64452
	0.96449
	0.97357
	0.7964
	0.65899
	0.79093
	0.92965
	0.83667
	1.38871
	1.14481
	1.31831
	0.90896
	0.69062
	1.06436
	0.89848
	0.86908
	1.07035
	0.53381
	1.77185
	0.81149
	0.68472
	0.80558
	1.0915
	0.5239
	0.78333
	0.92382
	0.7664
	0.79662
	1.05126
	0.92024
	0.5083
	0.94843
	1.15374
	1.0636
	0.83701
	0.65072
	0.37602
	0.68528
	1.07879
	0.79406
	0.61146
	0.93311
	0.84886
	0.61628
	0.56423
	1.26314
	0.73348
	0.71126
	0.8976
	1.09994
	1.33031
	0.97226
	1.06911
	0.79028
	0.52062
	1.7325
	1.36591
	0.38157
	0.61586
	0.95731
	0.93526
	0.98887
	0.77638
	0.86879
	1.2168
	0.96052
	0.76647
	0.67507
	0.83151
	0.74606
	1.0503
	0.59361
	0.82503
	1.21095
	1.03415
	0.78203
	0.63292
	0.54075
	0.41176
	0.51519
	0.58216
	0.71455
	0.84859
	0.7735
	0.73725
	0.53667
	1.01945
	0.48239
	0.58215
	0.86429
	0.63732
	0.92614
	0.84276
	0.82088
	0.81284
	0.86364
	0.47278
	0.80681
	1.004
	0.68264
	1.36636
	0.70266
	0.70646
	0.6488
	0.54613
	0.69667
	0.59737
	0.78406
	0.64021
	0.85572
	0.92322
	0.73375
	1.23108
	0.78137
	0.74874
	0.50766
	0.39001
	0.96699
	0.49616
	0.64458
	0.89117
	0.66483
	0.4676
	0.58642
	1.48393
	1.01482
	0.45084
	0.90242
	0.54881
	0.96224
	0.69714
	0.80814
	0.81825
	1.01661
	1.39462
	0.67489
	1.01697
	0.62024
	0.7529
	0.99823
	0.74295
	0.87583
	0.91364
	0.7588
	0.69538
	0.53472
	0.80397
	0.88798
	0.85274
	1.44688
	0.9751
	0.80825
	0.67485
	0.98655
	0.77247
	0.70702
	1.0494
	0.79176
	0.9965
	1.13241
	0.29377
	0.91212
	0.32039
	0.77634
	0.49205
	1.17874
	0.89774
	0.79391
	1.18369
	1.16437
	0.75567
	0.80533
	0.69993
	0.72031
	0.74909
	0.53705
	0.82637
	1.02158
	0.84499
	0.90467
	0.51608
	1.20879
	0.71457
	0.69179
	0.66053
	0.98571
	0.82307
	0.63322
	0.89093
	1.04428
	0.8933
	0.5805
	0.44346
	0.78541
	1.03415
	0.59063
	0.52695
	0.45585
	0.96889
	1.0969
	1.17451
	1.13009
	1.47967
	0.98681
	1.21968
	0.87541
	0.62899
	0.45302
	0.67802
	0.96307
	1.09318
	0.55544
	0.94277
	0.82755
	0.56817
	0.75135
	0.7293
	0.40484
	0.74692
	0.7061
	0.8427
	0.91169
	1.14564
	1.00332
	0.95906
	0.90752
	0.97035
	1.1281
	1.20314
	1.17319
	0.7113
	0.88634
	1.52813
	0.81823
	1.15534
	1.11435
	0.6471
	0.97625
	0.72039
	0.85181
	0.46177
	0.56817
	0.58202
	0.83623
	0.66212
	1.64175
	1.52873
	0.83726
	1.14998
	0.96484
	1.31587
	0.98778
	1.09664
	0.64501
	0.71913
	0.44293
	0.98509
	0.83713
	0.94782
	0.75425
	1.13464
	0.52006
	0.88543
	0.7673
	0.94073
	0.7418
	0.69186
	1.0978
	0.49502
	0.468
	0.66736
	0.77598
	0.52004
	0.57678
	0.8391
	0.43724
	1.04692
	0.96863
	1.28695
	0.70481
	0.51038
	0.79623
	1.35981
	1.38009
	1.07941
	0.71524
	1.88079
	0.78251
	0.37895
	1.15197
	1.13638
	0.79267
	0.62123
	0.86566
	0.54638
	0.8671
	0.6992
	0.8194
	0.83785
	1.35811
	0.59794
	0.54257
	0.51816
	0.75922
	0.61611
	1.01541
	0.78811
	0.76832
	1.00071
	0.82347
	1.16019
	0.58427
	0.63563
	0.80102
	0.88654
	0.73322
	0.86658
	0.60002
	0.64002
	0.54149
	1.43634
	0.60503
	0.94402
	1.19439
	0.79345
	0.39566
	0.84125
	0.72814
	0.74964
	0.84852
	0.79644
	0.93975
	0.92126
	0.58416
	0.80321
	1.13026
	0.8202
	0.82772
	0.67495
	0.56814
	1.06894
	0.80084
	0.75689
	0.82535
	0.58212
	0.50923
	0.87848
	0.48543
	0.97392
	0.82192
	0.81654
	0.66522
	0.69774
	1.02799
	0.90626
	0.75364
	1.05449
	0.85407
	0.70053
	1.19214
	1.22357
	1.46835
	0.88063
	1.23807
	1.3354
	1.09361
	0.62751
	0.93041
	0.8823
	0.94434
	0.73381
	0.92505
	0.75086
	0.73344
	0.78679
	0.75249
	0.86249
	1.4145
	0.84225
	0.98955
	1.03603
	0.53915
	0.62388
	0.72818
	0.90077
	0.71228
	0.61291
	0.73161
	0.91652
	0.86127
	0.64966
	0.79381
	0.56916
	0.61237
	0.49878
	0.62614
	0.44169
	1.19154
	1.04608
	0.49338
	1.07819
	0.40738
	0.69436
	1.00497
	0.53915
	0.59753
	0.61134
	0.50194
	2.03817
	0.50558
	1.20816
	0.51065
	0.76625
	0.97425
	0.8649
	0.5711
	0.80286
	0.64552
	0.51382
	0.73732
	0.57489
	0.77709
	0.74299
	1.02398
	0.37146
	0.40249
	0.41534
	0.52321
	0.38598
	0.64098
	0.81248
	0.83465
	0.81919
	1.19259
	0.70044
	0.9822
	0.68155
	0.58925
	0.52557
	0.90229
	0.94532
	0.85233
	0.79105
	0.72081
	0.62691
	0.82807
	1.09558
	0.96386
	1.0209
	0.86836
	0.67802
	0.40156
	0.47516
	0.78043
	0.60637
	0.79477
	0.43569
	0.75604
	0.68387
	1.47671
	0.39072
	0.6534
	1.07998
	0.64882
	0.5887
	0.92384
	0.76572
	0.5807
	0.71897
	0.53787
	0.90129
	0.63954
	0.74845
	0.72625
	0.50281
	1.03952
	0.55
	0.61758
	1.21072
	0.8957
	0.36087
	0.87942
	0.49931
	0.87782
	0.52173
	0.75233
	0.48505
	0.61088
	0.8711
	1.13709
	0.55387
	0.83331
	0.58489
	0.56725
	0.7484
	0.71023
	0.48682
	0.63815
	0.49655
	1.28602
	1.13858
	0.5597
	0.99404
	0.70342
	0.99459
	0.91526
	1.78765
	0.7472
	0.86639
	0.90046
	0.44204
	1.123
	0.75209
	0.65315
	0.97994
	0.76978
	0.88368
	0.38436
	0.53314
	0.38198
	0.47504
	0.41912
	0.42165
	1.03042
	0.55577
	0.38002
	0.64728
	0.45375
	0.53876
	0.46455
	0.50402
	0.44283
	0.56383
	0.43099
	0.47664
	0.49643
	0.36191
	0.44418
	0.40309
	0.47585
	0.52354
	0.40991
	0.67062
	0.53902
	0.3301
	0.42969
	0.2866
	0.55469
	0.5607
	0.53051
	0.45575
	0.47098
	0.47977
	0.58318
	0.48473
	1.04463
	0.44673
	0.74954
	0.31315
	0.31318
	0.39466
	0.39345
	0.36395
	0.60373
	0.51021
	0.57567
	0.68498
	0.54336
	0.57572
	0.4437
	0.54075
	0.49824
	0.63674
	0.5841
	0.60359
	0.3549
	0.43231
	0.53328
	0.41549
	0.37294
	0.47454
	0.41522
	0.65946
	0.83538
	0.60142
	0.44661
	0.39945
	0.41957
	0.31374
	0.68314
	0.66306
	0.5632
	0.66651
	0.32751
	0.48256
	0.64129
	1.11525
	0.41926
	0.7398
	0.78699
	0.4166
	0.6157
	0.68839
	0.43358
	0.71664
	0.46013
	0.6848
	0.50623
	0.58519
	1.01495
	0.68831
	0.58155
	1.28063
	1.0577
	1.11143
	0.47363
	0.48655
	1.09958
	0.81643
	0.96194
	0.7404
	0.69695
	1.1685
	1.03932
	1.05756
	0.67245
	0.73775
	1.18186
	1.39359
	0.88497
	0.9782
	0.85195
	0.47844
	0.68143
	0.52974
	0.49425
	0.8624
	0.97881
	0.48254
	0.75722
	0.49546
	0.43603
	0.42869
	0.44016
	0.34504
	0.45327
	0.41836
	0.48801
	0.52279
	0.37173
	0.98682
	0.68049
	0.56147
	0.61045
	0.44876
	0.57525
	0.71951
	0.69149
	0.46211
	0.68665
	0.63097
	0.69989
	0.50711
	0.47193
	0.47212
	0.47052
	0.39118
	0.72808
	0.70609
	0.44814
	0.38148
	0.65825
	0.39716
	0.33722
	0.43669
	0.55921
	0.40992
	0.74464
	0.42762
	0.60975
	0.68005
	0.74031
	0.46366
	0.55578
	0.48471
	0.44814
	0.45442
	0.63583
	0.50895
	0.64904
	0.67362
	0.48656
	0.47517
	0.58808
	0.50395
	0.71421
	0.65178
	0.51597
	0.59855
	0.67556
	0.53291
	0.42205
	0.43948
	0.55025
	0.4737
	0.32694
	0.58118
	0.70432
	0.76876
	0.25553
	0.36739
	0.56914
	1.00962
	0.56311
	0.48007
	0.76367
	0.49634
	0.44841
	0.50968
	0.57609
	0.51582
	0.52019
	0.49926
	0.63116
	0.55378
	0.72445
	0.57289
	0.53831
	0.71761
	0.71704
	0.58842
	0.47497
	0.48557
	0.51488
	0.83068
	0.47999
	0.68177
	0.37691
	0.65077
	0.33906
	0.56915
	0.44773
	0.56227
	0.51935
	0.51214
	0.36536
	0.58539
	0.61891
	0.83137
	0.88283
	0.44656
	0.69286
	0.73582
	0.46704
	0.48037
	0.77918
	0.53027
	0.99402
	0.52181
	0.37426
	0.32493
	0.38184
	0.50076
	0.50593
	1.04124
	0.76525
	0.79214
	0.74858
	0.48538
	0.43528
	0.64218
	0.82586
	0.74209
	1.08376
	0.72684
	0.84697
	0.39927
	0.47186
	0.4802
	1.01478
	0.29791
	0.81398
	0.86942
	0.93601
	0.78921
	0.78339
	0.64549
	1.03656
	0.91766
	0.74185
	1.07059
	1.01966
	0.58577
	0.76777
	0.83287
	1.0032
	1.05724
	0.7419
	0.66789
	0.77215
	0.81818
	0.90726
	0.68509
	0.7966
	0.95548
	1.87216
	0.816
	1.16488
	0.5003
	0.76572
	1.15921
	0.8866
	1.39109
	0.34355
	0.90438
	1.15115
	0.95214
	0.62524
	0.52749
	0.7656
	1.18716
	0.81403
	0.85393
	0.37993
	0.70398
	0.48879
	0.99673
	0.69365
	1.13778
	1.13897
	0.58397
	0.47164
	0.50834
	0.71126
	0.83126
	0.90604
	0.50594
	0.64646
	0.60189
	0.45809
	0.73447
	0.60084
	0.36971
	0.78901
	0.49831
	0.45042
	1.09571
	0.76944
	0.65746
	0.81522
	0.83357
	0.42392
	0.5583
	0.66747
	0.74452
	0.74286
	0.5124
	0.57
	0.48894
	0.63926
	0.67744
	0.61529
	0.95614
	0.61641
	0.67149
	1.0122
	0.64281
	0.60134
	0.36379
	0.62783
	0.47537
	0.55861
	0.46122
	0.57059
	0.77945
	0.56219
	0.79425
	0.7202
	0.7961
	0.57251
	0.73815
	0.85233
	0.84447
	0.61721
	0.64752
	0.43062
	1.09871
	0.71079
	0.4874
	0.48114
	0.53976
	0.4578
	0.83451
	0.64099
	0.80433
	0.38144
	0.36459
	0.39586
	0.32714
	0.73998
	0.64535
	0.52384
	0.54241
	0.4966
	0.58924
	0.36281
	0.54617
	0.62873
	0.62809
	0.43258
	0.68238
	0.68296
	0.46228
	0.46824
	0.49914
	0.44289
	0.4531
	0.52313
	0.4452
	0.61913
	0.50871
	0.51526
	0.29612
	0.54845
	0.90168
	0.50798
	0.52714
	0.87653
	0.53731
	0.70244
	0.81848
	0.70724
	0.64018
	0.66715
	0.91589
	0.59568
	0.95737
	0.77013
	1.04098
	0.61718
	0.68426
	0.96888
	0.52928
	0.81547
	0.90519
	0.83958
	0.61341
	0.4604
	0.96773
	0.72255
	0.92445
	1.03431
	0.79821
	0.63247
	0.58718
	0.54344
	0.90717
	0.74608
	0.40254
	0.41982
	0.42342
	0.49392
	0.43592
	0.68366
	0.4782
	0.70975
	0.7648
	0.44701
	0.67244
	0.34512
	0.43287
	0.42638
	0.46917
	0.58008
	0.58627
	0.33067
	0.42364
	0.77679
	0.58756
	0.46727
	0.28324
	0.47236
	0.6837
	0.56911
	0.66472
	0.61813
	0.78386
	0.8391
	0.61749
	0.43421
	1.02944
	0.80386
	0.54746
	0.87853
	0.50041
	0.65894
	0.61537
	0.58734
	0.69806
	0.68498
	0.93799
	1.14399
	1.02884
	0.93798
	1.28961
	1.11755
	0.94712
	1.49688
	1.01269
	1.87287
	0.97336
	0.92961
	0.72632
	1.18741
	0.76122
	1.07465
	1.06782
	0.56513
	1.36426
	1.66332
	0.83132
	0.91208
	1.24899
	0.70635
	0.80635
	0.58561
	0.8755
	1.59114
	1.03696
	0.93395
	0.79803
	0.9739
	1.23079
	0.88843
	0.78528
	0.76855
	0.80491
	0.90361
	0.83758
	0.64032
	0.50666
	0.73461
	0.99173
	0.89784
	0.53659
	0.55142
	0.73882
	0.75178
	0.56031
	0.68614
	0.86585
	0.95407
	0.81532
	0.70438
	0.81299
	0.99503
	0.76459
	0.92213
	1.30707
	0.67856
	1.12741
	0.72558
	0.76409
	1.29629
	0.99565
	1.09348
	1.32536
	1.06619
	0.79958
	0.8901
	0.64039
	1.12478
	1.02318
	0.96011
	0.63139
	0.65446
	1.05248
	0.83528
	1.03543
	1.33904
	1.28
	1.0567
	0.63385
	0.78379
	0.69558
	0.83576
	0.74591
	1.22235
	1.20907
	1.06046
	1.17891
	1.06603
	0.78619
	1.11774
	0.85241
	0.75907
	0.99959
	1.19933
	1.20707
	0.94226
	1.22778
	0.8133
	0.87759
	0.8369
	1.12335
	1.10259
	0.95914
	1.13943
	1.25091
	0.87957
	0.75583
	0.96745
	0.73514
	0.71551
	1.25568
	0.58649
	1.50786
	1.4036
	0.94928
	0.95391
	0.94727
	0.85755
	1.01061
	0.74237
	0.94852
	2.37638
	1.16401
	0.90982
	1.15821
	1.16901
	1.1332
	0.97178
	1.42887
	1.1243
	1.07983
	0.78284
	1.00038
	1.62124
	1.30581
	0.88594
	1.23065
	2.00765
	1.27736
	1.09127
	1.46719
	0.93976
	0.58519
	1.3997
	0.61251
	1.09929
	0.71347
	1.48525
	0.69774
	1.18354
	0.44541
	1.11309
	1.48447
	0.78895
	1.15801
	1.07799
	1.11569
	0.69979
	1.02993
	0.59246
	0.75347
	2.10173
	0.9249
	0.8325
	1.18794
	1.05974
	0.99387
	0.928
	1.68142
	0.7978
	1.22687
	0.88744
	1.08289
	1.0878
	1.32884
	1.10618
	0.55146
	0.95784
	1.07732
	0.56679
	0.84944
	0.8223
	0.81003
	1.12542
	0.87756
	0.67153
	0.42357
	0.79456
	1.0255
	0.88468
	0.99047
	0.65699
	0.85555
	0.68159
	0.86382
	0.98132
	0.62195
	0.83687
	0.73631
	1.37995
	1.13228
	1.07083
	1.05165
	1.19917
	1.03523
	1.13278
	1.41953
	1.12857
	0.98956
	1.17131
	1.04857
	1.07618
	0.91573
	0.73479
	1.70115
	0.84682
	0.7019
	0.6469
	0.90531
	0.82548
	0.74395
	0.78311
	0.85703
	0.79198
	0.94425
	0.85666
	1.21316
	1.33124
	1.34035
	0.99647
	0.72994
	0.79303
	1.04181
	1.01415
	1.81696
	1.09211
	0.89472
	1.11824
	0.78203
	0.71271
	0.90008
	1.34472
	0.88742
	0.72469
	1.11454
	1.231
	0.7899
	1.00884
	1.70084
	1.48989
	0.80813
	1.02469
	1.78212
	1.09364
	0.87843
	1.12026
	1.18473
	0.65073
	0.81941
	0.76948
	1.53385
	0.99202
	0.6169
	0.76449
	0.94826
	1.32546
	0.53435
	1.85218
	1.02925
	0.83541
	0.8197
	0.69949
	1.23052
	1.18372
	0.91435
	1.05023
	0.66963
	0.8078
	1.21789
	0.99996
	0.98431
	1.04608
	0.98265
	0.8154
	0.68056
	0.95023
	1.04157
	1.25587
	0.8009
	0.94775
	0.89841
	1.27932
	1.0123
	0.47903
	1.16047
	0.85775
	1.26442
	0.85041
	0.79885
	1.18116
	1.79577
	0.50818
	0.99497
	1.21066
	0.98664
	1.33024
	1.37189
	0.79594
	0.87653
	0.70485
	1.1697
	1.12404
	1.10817
	1.21777
	0.54181
	0.57239
	0.74042
	0.94573
	0.85842
	1.29167
	1.13747
	1.52846
	1.41231
	0.84792
	0.84792
	0.84792
	1.10477
	1.40264
	0.94325
	0.71141
	0.69424
	0.95613
	0.92671
	1.03046
	0.87022
	1.11643
	1.28701
	0.52757
	1.21519
	1.19388
	0.70775
	0.81065
	0.6899
	0.73319
	1.10577
	0.72237
	0.8097
	0.7405
	0.82416
	1.16465
	1.0452
	1.15808
	0.87194
	1.23015
	1.07537
	1.01918
	0.91084
	1.03133
	0.4612
	0.95886
	1.0608
	0.97132
	1.09615
	0.89704
	1.27815
	0.99015
	1.38023
	1.3235
	0.88887
	1.16196
	1.12145
	1.53633
	0.76501
	0.58908
	0.87222
	0.97623
	1.01106
	1.17023
	1.16155
	1.57492
	1.24428
	1.14778
	1.03302
	1.03662
	1.52874
	1.06345
	0.89126
	0.81888
	1.33371
	0.88133
	0.64763
	1.30437
	1.05267
	0.655
	0.94696
	0.87889
	0.74815
	1.36894
	1.14863
	0.83882
	1.14796
	1.98666
	1.21629
	0.85591
	1.12269
	1.24706
	1.01706
	1.3069
	1.09838
	0.93179
	1.26175
	0.94947
	1.07416
	0.94912
	1.20691
	0.87007
	2.18503
	0.93195
	1.31128
	1.29448
	0.88026
	1.58116
	0.90317
	1.05952
	1.3905
	1.24501
	0.94074
	1.11159
	0.81933
	1.07827
	1.17871
	0.72888
	1.0345
	0.88107
	0.79376
	1.02486
	0.97887
	1.21135
	0.88183
	0.81609
	0.95809
	1.10957
	0.93843
	1.10289
	0.70076
	1.03887
	1.7956
	0.90394
	1.08617
	1.09273
	1.21917
	0.87503
	0.74641
	1.07866
	0.80096
	1.03505
	1.1782
	1.12795
	0.77338
	1.15375
	0.90275
	0.83987
	1.61851
	1.77603
	0.98253
	0.99937
	1.01857
	0.88898
	0.99619
	0.7526
	1.02094
	0.86893
	1.00659
	0.99739
	1.04864
	0.8388
	0.70418
	0.76984
	0.90026
	0.81293
	0.78533
	1.02514
	1.00729
	1.14799
	0.79982
	0.82103
	0.46687
	1.07104
	1.59317
	0.69169
	1.23547
	0.84691
	1.19258
	0.84652
	1.35414
	1.20487
	1.01303
	1.05761
	0.45295
	0.72443
	0.84432
	1.57731
	1.00181
	0.67385
	1.35096
	0.75098
	0.87621
	0.85567
	0.59944
	0.98229
	0.79242
	0.85779
	1.62816
	0.62545
	0.70611
	1.1484
	0.96218
	0.92601
	0.83643
	0.4496
	1.50452
	1.06902
	0.91062
	0.83804
	0.52796
	0.63418
	1.22588
	0.81913
	1.42494
	1.62041
	0.94766
	0.80701
	0.85614
	1.01119
	0.85492
	1.24264
	0.45175
	0.9519
	0.73437
	2.20104
	1.13023
	1.36728
	1.22205
	0.81641
	1.65926
	1.00133
	0.67739
	0.77258
	1.08814
	1.10404
	1.01086
	0.79335
	1.00743
	0.83414
	2.04243
	0.94578
	0.97069
	1.2988
	2.31614
	1.04272
	1.19502
	1.1137
	0.78439
	1.08629
	1.53877
	0.81861
	0.91258
	0.98122
	1.42905
	0.98581
	0.90493
	0.97286
	0.88695
	1.44996
	0.88116
	1.51995
	1.00582
	1.25201
	1.03677
	0.95002
	0.84482
	0.94476
	1.60566
	1.22687
	0.92953
	1.53405
	0.88347
	0.90922
	1.56278
	1.29318
	0.89854
	0.81793
	0.80823
	0.73885
	0.92597
	1.19898
	1.75468
	1.17826
	0.95916
	1.02722
	1.40984
	1.3053
	0.73272
	0.84714
	1.42499
	1.41955
	0.99254
	1.20882
	1.36935
	1.23189
	1.2956
	1.25477
	0.67582
	1.40861
	0.9997
	1.05417
	1.49
	1.81883
	1.2529
	1.49316
	0.86878
	1.83531
	0.9188
	0.96172
	1.1122
	0.94758
	1.04082
	1.06611
	1.60949
	1.76874
	1.53473
	1.49774
	1.16588
	0.96416
	1.16286
	0.78399
	0.88977
	1.18529
	0.98578
	1.39178
	0.79885
	1.07264
	0.9583
	1.34693
	1.42717
	1.01776
	0.91519
	1.01352
	1.06634
	0.63702
	0.62984
	0.82951
	1.11383
	1.33305
	0.86393
	1.15663
	1.32349
	1.67766
	1.25998
	0.89759
	0.83787
	1.38179
	1.70853
	1.27672
	1.02293
	1.76886
	1.0009
	1.07724
	0.85568
	1.11357
	1.03239
	1.74722
	1.84632
	0.77721
	1.41005
	1.2599
	1.13637
	1.0919
	1.07694
	1.40249
	1.15835
	1.17629
	0.90477
	1.56232
	0.90107
	0.90628
	1.2677
	1.35871
	1.22103
	0.65275
	1.57488
	0.90258
	0.85278
	1.68237
	1.31096
	1.00763
	1.46831
	1.4462
	1.0794
	0.92259
	1.39567
	1.13423
	1.59236
	0.61344
	0.98208
	1.10011
	1.01569
	0.91788
	0.80295
	1.16975
	0.97881
	1.0104
	1.18805
	1.1701
	0.8545
	1.10731
	0.98706
	0.99012
	0.76406
	0.90048
	1.23167
	1.2403
	1.28606
	1.48465
	1.13874
	1.24764
	1.78544
	0.89553
	1.59525
	1.46896
	1.60087
	1.12752
	0.98362
	1.65994
	1.24472
	0.90189
	1.18786
	1.14803
	1.2593
	1.05929
	0.76967
	0.64731
	1.12974
	0.97285
	0.93351
	0.84076
	1.52083
	0.74458
	0.93682
	1.56366
	1.78102
	1.57402
	0.75392
	1.58338
	1.03476
	1.17309
	0.90547
	1.28222
	1.09095
	1.11644
	0.99253
	1.20799
	1.06706
	0.81646
	1.06226
	1.1695
	0.85846
	1.00989
	0.7591
	1.1287
	1.02139
	0.94132
	1.79301
	1.07542
	1.70515
	1.26449
	1.37482
	1.24395
	1.69206
	1.03964
	1.05803
	0.75933
	1.4103
[truncated: 413 more rows]
[truncated: 5,000 more columns]

## Sheet: Fig.1j,k,n,
Fig. 1j,k,n Intensity Traces
	Fig. 1j			Fig. 1k			Fig. 1n			Fig. 1n
	Origami 1xP3 pick			Origami 3xP3 pick			CalC single-labeled pick			CalC dual-labeled pick
	Frames	ON/OFF		Frames	ON/OFF		Frames	ON/OFF		Frames	ON/OFF
	0	0		0	0		0	0		0	0
	3494	0		2533	0		227	0		548	0
	3495	1		2534	1		228	1		549	1
	3496	0		2535	1		229	0		550	1
	6857	0		2536	1		1135	0		551	1
	6858	1		2537	0		1136	1		552	1
	6859	1		2650	0		1137	1		553	0
	6860	0		2651	1		1138	1		1167	0
	12372	0		2652	0		1139	0		1168	1
	12373	1		3579	0		2779	0		1169	0
	12374	1		3580	1		2780	1		1749	0
	12375	1		3581	1		2781	1		1750	1
	12376	0		3582	0		2782	0		1751	1
	18965	0		4005	0		4349	0		1752	1
	18966	1		4006	1		4350	1		1753	1
	18967	1		4007	1		4351	0		1754	1
	18968	1		4008	1		4736	0		1755	1
	18969	1		4009	1		4737	1		1756	0
	18970	0		4010	1		4738	0		1757	1
	20706	0		4011	0		6040	0		1758	1
	20707	1		4031	0		6041	1		1759	1
	20708	1		4032	1		6042	0		1760	1
	20709	0		4033	1		8758	0		1761	1
	23342	0		4034	1		8759	1		1762	1
	23343	1		4035	1		8760	0		1763	1
	23344	1		4036	1		11067	0		1764	0
	23345	0		4037	1		11068	1		2895	0
	26517	0		4038	1		11069	1		2896	1
	26518	1		4039	1		11070	1		2897	1
	26519	0		4040	1		11071	0		2898	0
	28207	0		4041	1		14743	0		2899	1
	28208	1		4042	0		14744	1		2900	0
	28209	0		5822	0		14745	1		5331	0
	31646	0		5823	1		14746	0		5332	1
	31647	1		5824	0		19296	0		5333	0
	31648	1		6263	0		19297	1		5334	1
	31649	0		6264	1		19298	1		5335	1
	35486	0		6265	1		19299	0		5336	1
	35487	1		6266	1		19777	0		5337	1
	35488	0		6267	1		19778	1		5338	1
	41848	0		6268	1		19779	1		5339	1
	41849	1		6269	1		19780	0		5340	1
	41850	0		6270	1		19781	1		5341	1
	42736	0		6271	1		19782	1		5342	0
	42737	1		6272	1		19783	0		5835	0
	42738	0		6273	0		19784	1		5836	1
	43667	0		6750	0		19785	0		5837	0
	43668	1		6751	1		19786	1		7647	0
	43669	0		6752	1		19787	1		7648	1
	44934	0		6753	1		19788	1		7649	1
	44935	1		6754	1		19789	0		7650	1
	44936	0		6755	1		20519	0		7651	1
	45090	0		6756	1		20520	1		7652	1
	45091	1		6757	0		20521	0		7653	1
	45092	1		7171	0		25346	0		7654	1
	45093	1		7172	1		25347	1		7655	1
	45094	0		7173	1		25348	0		7656	1
	46656	0		7174	0		29181	0		7657	1
	46657	1		7332	0		29182	1		7658	0
	46658	0		7333	1		29183	1		7659	1
	48063	0		7334	1		29184	0		7660	1
	48064	1		7335	0		29185	1		7661	1
	48065	1		8535	0		29186	1		7662	1
	48066	1		8536	1		29187	1		7663	1
	48067	0		8537	0		29188	0		7664	1
	51129	0		9216	0		36546	0		7665	1
	51130	1		9217	1		36547	1		7666	0
	51131	1		9218	0		36548	1		8017	0
	51132	1		9219	1		36549	0		8018	1
	51133	1		9220	1		36834	0		8019	0
	51134	0		9221	1		36835	1		8125	0
	55719	0		9222	1		36836	1		8126	1
	55720	1		9223	1		36837	0		8127	0
	55721	0		9224	1		38011	0		15547	0
	56450	0		9225	1		38012	1		15548	1
	56451	1		9226	0		38013	1		15549	0
	56452	0		9285	0		38014	1		16337	0
	59038	0		9286	1		38015	1		16338	1
	59039	1		9287	0		38016	0		16339	1
	59040	0		9339	0		38017	1		16340	1
	62410	0		9340	1		38018	0		16341	0
	62411	1		9341	1		38592	0		17861	0
	62412	1		9342	0		38593	1		17862	1
	62413	0		10000	0		38594	1		17863	1
	62414	1		10001	1		38595	1		17864	1
	62415	1		10002	1		38596	1		17865	1
	62416	0		10003	1		38597	1		17866	0
	64622	0		10004	0		38598	0		17996	0
	64623	1		13067	0		41067	0		17997	1
	64624	1		13068	1		41068	1		17998	1
	64625	0		13069	0		41069	0		17999	0
	64904	0		13734	0		41759	0		18000	1
	64905	1		13735	1		41760	1		18001	1
	64906	1		13736	1		41761	0		18002	1
	64907	0		13737	1		45600	0		18003	1
	66162	0		13738	1		45601	1		18004	1
	66163	1		13739	1		45602	0		18005	1
	66164	0		13740	1		45603	1		18006	1
	76271	0		13741	1		45604	1		18007	1
	76272	1		13742	1		45605	0		18008	1
	76273	1		13743	1		45606	1		18009	1
	76274	1		13744	1		45607	1		18010	0
	76275	0		13745	1		45608	1		18684	0
	77105	0		13746	1		45609	0		18685	1
	77106	1		13747	1		46260	0		18686	1
	77107	1		13748	1		46261	1		18687	1
	77108	0		13749	1		46262	1		18688	1
	78119	0		13750	1		46263	1		18689	1
	78120	1		13751	1		46264	0		18690	0
	78121	1		13752	1		49998	0		19511	0
	78122	1		13753	1		49999	1		19512	1
	78123	1		13754	1		50000	1		19513	0
	78124	0		13755	1		50001	0		20114	0
	79113	0		13756	1		51138	0		20115	1
	79114	1		13757	1		51139	1		20116	0
	79115	1		13758	1		51140	1		20375	0
				13759	1		51141	1		20376	1
				13760	1		51142	0		20377	1
				13761	0		52663	0		20378	1
				15358	0		52664	1		20379	0
				15359	1		52665	0		23011	0
				15360	1		52666	1		23012	1
				15361	1		52667	1		23013	0
				15362	1		52668	1		23472	0
				15363	1		52669	1		23473	1
				15364	0		52670	1		23474	0
				16039	0		52671	1		25698	0
				16040	1		52672	1		25699	1
				16041	1		52673	0		25700	1
				16042	0		53196	0		25701	1
				16105	0		53197	1		25702	0
				16106	1		53198	1		25703	1
				16107	1		53199	1		25704	0
				16108	1		53200	0		28341	0
				16109	0		58452	0		28342	1
				17210	0		58453	1		28343	0
				17211	1		58454	1		29866	0
				17212	1		58455	0		29867	1
				17213	1		61275	0		29868	0
				17214	0		61276	1		29946	0
				17271	0		61277	0		29947	1
				17272	1		61278	1		29948	0
				17273	0		61279	1		30224	0
				17573	0		61280	0		30225	1
				17574	1		62980	0		30226	1
				17575	0		62981	1		30227	1
				17986	0		62982	0		30228	1
				17987	1		65286	0		30229	1
				17988	1		65287	1		30230	1
				17989	1		65288	0		30231	1
				17990	1		65289	1		30232	1
				17991	1		65290	1		30233	0
				17992	1		65291	0		30635	0
				17993	1		65292	1		30636	1
				17994	1		65293	1		30637	1
				17995	0		65294	1		30638	1
				18433	0		65295	0		30639	1
				18434	1		65327	0		30640	1
				18435	1		65328	1		30641	0
				18436	1		65329	0		30745	0
				18437	1		65739	0		30746	1
				18438	1		65740	1		30747	1
				18439	1		65741	1		30748	1
				18440	1		65742	1		30749	0
				18441	1		65743	0		30750	1
				18442	1		65744	1		30751	1
				18443	1		65745	1		30752	0
				18444	0		65746	0		33367	0
				19402	0		65747	1		33368	1
				19403	1		65748	1		33369	1
				19404	1		65749	1		33370	1
				19405	1		65750	1		33371	1
				19406	1		65751	1		33372	1
				19407	1		65752	0		33373	1
				19408	1		67900	0		33374	1
				19409	0		67901	1		33375	0
				20686	0		67902	1		33442	0
				20687	1		67903	1		33443	1
				20688	1		67904	1		33444	1
				20689	0		67905	1		33445	0
				21298	0		67906	0		34825	0
				21299	1		67907	1		34826	1
				21300	0		67908	1		34827	0
				21453	0		67909	0		37950	0
				21454	1		78504	0		37951	1
				21455	1		78505	1		37952	1
				21456	0		78506	1		37953	1
				21575	0		78507	1		37954	1
				21576	1		78508	0		37955	1
				21577	1		78509	1		37956	1
				21578	1		78510	1		37957	1
				21579	1		78511	1		37958	1
				21580	1		78512	0		37959	1
				21581	1		85531	0		37960	1
				21582	0		85532	1		37961	1
				22679	0		85533	1		37962	1
				22680	1		85534	1		37963	1
				22681	1		85535	0		37964	1
				22682	1		85747	0		37965	1
				22683	1		85748	1		37966	0
				22684	0		85749	0		38684	0
				22709	0		87169	0		38685	1
				22710	1		87170	1		38686	0
				22711	1		87171	0		38864	0
				22712	0		87172	1		38865	1
				23006	0		87173	1		38866	1
				23007	1		87174	1		38867	1
				23008	1		87175	1		38868	0
				23009	0		87176	0		39606	0
				24226	0		94734	0		39607	1
				24227	1		94735	1		39608	1
				24228	1		94736	0		39609	1
				24229	1		101699	0		39610	1
				24230	1		101700	1		39611	1
				24231	1		101701	1		39612	1
				24232	1		101702	0		39613	1
				24233	1		110242	0		39614	1
				24234	1		110243	1		39615	1
				24235	1		110244	1		39616	1
				24236	1		110245	1		39617	1
				24237	1		110246	1		39618	1
				24238	1		110247	1		39619	1
				24239	1		110248	0		39620	0
				24240	1		111574	0		39859	0
				24241	1		111575	1		39860	1
				24242	1		111576	1		39861	0
				24243	1		111577	0		39862	1
				24244	1		112566	0		39863	1
				24245	1		112567	1		39864	1
				24246	1		112568	0		39865	1
				24247	1		116061	0		39866	0
				24248	1		116062	1		41532	0
				24249	1		116063	0		41533	1
				24250	1		119769	0		41534	1
				24251	1		119770	1		41535	1
				24252	1		119771	0		41536	1
				24253	0		125653	0		41537	1
				24509	0		125654	1		41538	1
				24510	1		125655	1		41539	1
				24511	1		125656	0		41540	1
				24512	0		129012	0		41541	0
				24823	0		129013	1		41768	0
				24824	1		129014	0		41769	1
				24825	1		138257	0		41770	1
				24826	1		138258	1		41771	1
				24827	0		138259	0		41772	1
				24982	0					41773	1
				24983	1					41774	1
				24984	0					41775	1
				25568	0					41776	1
				25569	1					41777	1
				25570	1					41778	1
				25571	1					41779	0
				25572	1					41904	0
				25573	0					41905	1
				26326	0					41906	0
				26327	1					41907	1
				26328	1					41908	1
				26329	1					41909	1
				26330	1					41910	0
				26331	1					41911	1
				26332	1					41912	1
				26333	1					41913	1
				26334	1					41914	1
				26335	1					41915	1
				26336	1					41916	0
				26337	1					41917	1
				26338	1					41918	1
				26339	1					41919	0
				26340	1					42957	0
				26341	0					42958	1
				26439	0					42959	1
				26440	1					42960	0
				26441	0					43210	0
				26961	0					43211	1
				26962	1					43212	1
				26963	1					43213	1
				26964	1					43214	1
				26965	1					43215	0
				26966	1					43859	0
				26967	0					43860	1
				27101	0					43861	1
				27102	1					43862	1
				27103	1					43863	1
				27104	0					43864	1
				27598	0					43865	1
				27599	1					43866	0
				27600	0					43867	1
				28062	0					43868	1
				28063	1					43869	1
				28064	1					43870	1
				28065	0					43871	1
				30160	0					43872	1
				30161	1					43873	1
				30162	1					43874	0
				30163	0					48904	0
				30164	1					48905	1
				30165	0					48906	1
				30166	1					48907	1
				30167	0					48908	1
				31138	0					48909	1
				31139	1					48910	0
				31140	1					48911	1
				31141	1					48912	1
				31142	1					48913	1
				31143	1					48914	1
				31144	1					48915	0
				31145	1					50039	0
				31146	0					50040	1
				31301	0					50041	1
				31302	1					50042	0
				31303	1					50980	0
				31304	0					50981	1
				31696	0					50982	0
				31697	1					52224	0
				31698	1					52225	1
				31699	1					52226	1
				31700	0					52227	1
				33107	0					52228	1
				33108	1					52229	1
				33109	1					52230	1
				33110	0					52231	1
				33503	0					52232	1
				33504	1					52233	0
				33505	0					52490	0
				33659	0					52491	1
				33660	1					52492	0
				33661	0					54072	0
				33835	0					54073	1
				33836	1					54074	1
				33837	1					54075	0
				33838	1					54303	0
				33839	1					54304	1
				33840	0					54305	1
				35913	0					54306	1
				35914	1					54307	1
				35915	1					54308	1
				35916	1					54309	1
				35917	1					54310	0
				35918	0					56245	0
				35948	0					56246	1
				35949	1					56247	1
				35950	0					56248	0
				36109	0					57979	0
				36110	1					57980	1
				36111	1					57981	1
				36112	1					57982	1
				36113	1					57983	1
				36114	1					57984	1
				36115	1					57985	1
				36116	1					57986	1
				36117	1					57987	1
				36118	0					57988	1
				36674	0					57989	1
				36675	1					57990	1
				36676	1					57991	1
				36677	0					57992	1
				39595	0					57993	0
				39596	1					58352	0
				39597	1					58353	1
				39598	0					58354	0
				39856	0					62401	0
				39857	1					62402	1
				39858	0					62403	1
				40618	0					62404	1
				40619	1					62405	1
				40620	0					62406	0
				40950	0					62585	0
				40951	1					62586	1
				40952	1					62587	1
				40953	0					62588	1
				42758	0					62589	0
				42759	1					62590	1
				42760	1					62591	1
				42761	1					62592	0
				42762	1					62593	1
				42763	0					62594	1
				42966	0					62595	1
				42967	1					62596	1
				42968	1					62597	0
				42969	0					65348	0
				43255	0					65349	1
				43256	1					65350	1
				43257	1					65351	1
				43258	1					65352	1
				43259	1					65353	1
				43260	1					65354	1
				43261	1					65355	1
				43262	1					65356	1
				43263	1					65357	1
				43264	0					65358	0
				43366	0					65535	0
				43367	1					65536	1
				43368	1					65537	1
				43369	0					65538	1
				45238	0					65539	0
				45239	1					65540	1
				45240	1					65541	1
				45241	1					65542	1
				45242	1					65543	0
				45243	1					65924	0
				45244	1					65925	1
				45245	1					65926	0
				45246	0					66069	0
				45478	0					66070	1
				45479	1					66071	1
				45480	1					66072	1
				45481	0					66073	0
				47250	0					66182	0
				47251	1					66183	1
				47252	0					66184	0
				48023	0					67240	0
				48024	1					67241	1
				48025	0					67242	0
				48237	0					70300	0
				48238	1					70301	1
				48239	1					70302	1
				48240	0					70303	0
				48514	0					71049	0
				48515	1					71050	1
				48516	1					71051	1
				48517	1					71052	1
				48518	1					71053	1
				48519	0					71054	1
				51048	0					71055	1
				51049	1					71056	1
				51050	0					71057	1
				51207	0					71058	1
				51208	1					71059	1
				51209	1					71060	0
				51210	1					71125	0
				51211	1					71126	1
				51212	1					71127	1
				51213	1					71128	0
				51214	1					71841	0
				51215	1					71842	1
				51216	1					71843	1
				51217	0					71844	1
				51444	0					71845	1
				51445	1					71846	1
				51446	0					71847	1
				51668	0					71848	1
				51669	1					71849	1
				51670	1					71850	0
				51671	1					71851	1
				51672	0					71852	1
				52566	0					71853	1
				52567	1					71854	1
				52568	1					71855	1
				52569	1					71856	1
				52570	1					71857	1
				52571	0					71858	1
				53285	0					71859	1
				53286	1					71860	1
				53287	0					71861	0
				53355	0					71873	0
				53356	1					71874	1
				53357	1					71875	1
				53358	0					71876	1
				53443	0					71877	1
				53444	1					71878	1
				53445	1					71879	1
				53446	1					71880	0
				53447	1					72094	0
				53448	1					72095	1
				53449	1					72096	0
				53450	1					72342	0
				53451	1					72343	1
				53452	1					72344	0
				53453	1					72453	0
				53454	1					72454	1
				53455	0					72455	1
				53666	0					72456	0
				53667	1					72457	1
				53668	0					72458	0
				53815	0					76042	0
				53816	1					76043	1
				53817	1					76044	1
				53818	1					76045	0
				53819	1					76923	0
				53820	1					76924	1
				53821	0					76925	1
				55092	0					76926	1
				55093	1					76927	1
				55094	1					76928	1
				55095	1					76929	1
				55096	0					76930	1
				55487	0					76931	0
				55488	1					76932	1
				55489	0					76933	1
				55953	0					76934	1
				55954	1					76935	1
				55955	0					76936	1
				56603	0					76937	1
				56604	1					76938	0
				56605	1					77076	0
				56606	0					77077	1
				57758	0					77078	1
				57759	1					77079	1
				57760	1					77080	0
				57761	1					77081	1
				57762	1					77082	1
				57763	0					77083	0
				58304	0					79662	0
				58305	1					79663	1
				58306	1					79664	0
				58307	1					80317	0
				58308	1					80318	1
				58309	1					80319	0
				58310	1					81479	0
				58311	0					81480	1
				58772	0					81481	0
				58773	1					81897	0
				58774	0					81898	1
				58812	0					81899	0
				58813	1					81908	0
				58814	0					81909	1
				59233	0					81910	1
				59234	1					81911	0
				59235	1					84851	0
				59236	1					84852	1
				59237	1					84853	0
				59238	1					84854	1
				59239	1					84855	1
				59240	1					84856	0
				59241	1					84857	1
				59242	1					84858	1
				59243	1					84859	1
				59244	0					84860	1
				59368	0					84861	1
				59369	1					84862	0
				59370	1					84897	0
				59371	0					84898	1
				60566	0					84899	0
				60567	1					84974	0
				60568	1					84975	1
				60569	0					84976	0
				61109	0					87361	0
				61110	1					87362	1
				61111	1					87363	0
				61112	1					88064	0
				61113	1					88065	1
				61114	1					88066	1
				61115	0					88067	0
				61423	0					88419	0
				61424	1					88420	1
				61425	1					88421	0
				61426	1					89160	0
				61427	1					89161	1
				61428	0					89162	0
				62203	0					89710	0
				62204	1					89711	1
				62205	1					89712	1
				62206	1					89713	1
				62207	1					89714	1
				62208	0					89715	1
				62362	0					89716	0
				62363	1					89717	1
				62364	0					89718	1
				62540	0					89719	1
				62541	1					89720	1
				62542	0					89721	1
				64770	0					89722	1
				64771	1					89723	1
				64772	1					89724	1
				64773	0					89725	0
				65516	0					93184	0
				65517	1					93185	1
				65518	1					93186	1
				65519	1					93187	0
				65520	1					93188	1
				65521	0					93189	1
				65532	0					93190	1
				65533	1					93191	0
				65534	1					99376	0
				65535	1					99377	1
				65536	1					99378	0
				65537	0					101093	0
				66000	0					101094	1
				66001	1					101095	0
				66002	1					101096	1
				66003	0					101097	1
				66004	1					101098	0
				66005	1					102072	0
				66006	1					102073	1
				66007	1					102074	1
				66008	0					102075	0
				67087	0					102076	1
				67088	1					102077	0
				67089	1					102078	1
				67090	1					102079	1
				67091	0					102080	1
				67454	0					102081	0
				67455	1					104967	0
				67456	0					104968	1
				67935	0					104969	1
				67936	1					104970	0
				67937	0					105256	0
				68042	0					105257	1
				68043	1					105258	0
				68044	1					105995	0
				68045	0					105996	1
				68682	0					105997	1
				68683	1					105998	1
				68684	0					105999	0
				68699	0					107094	0
				68700	1					107095	1
				68701	1					107096	1
				68702	1					107097	0
				68703	1					107098	1
				68704	1					107099	1
				68705	0					107100	1
				68847	0					107101	0
				68848	1					107102	1
				68849	1					107103	1
				68850	1					107104	1
				68851	0					107105	1
				68866	0					107106	0
				68867	1					107535	0
				68868	1					107536	1
				68869	1					107537	0
				68870	1					107554	0
				68871	1					107555	1
				68872	1					107556	1
				68873	0					107557	1
				69229	0					107558	0
				69230	1					107559	1
				69231	0					107560	0
				69462	0					107561	1
				69463	1					107562	0
				69464	1					107735	0
				69465	0					107736	1
				69571	0					107737	0
				69572	1					108816	0
				69573	0					108817	1
				69595	0					108818	1
				69596	1					108819	0
				69597	1					108820	1
				69598	1					108821	0
				69599	1					108822	1
				69600	1					108823	1
				69601	0					108824	1
				69690	0					108825	1
				69691	1					108826	1
				69692	0					108827	1
				69890	0					108828	1
				69891	1					108829	1
				69892	1					108830	1
				69893	1					108831	1
				69894	0					108832	1
				70050	0					108833	1
				70051	1					108834	1
				70052	1					108835	1
				70053	1					108836	1
				70054	0					108837	1
				70878	0					108838	1
				70879	1					108839	1
				70880	1					108840	1
				70881	1					108841	1
				70882	1					108842	1
				70883	0					108843	1
				71129	0					108844	0
				71130	1					110142	0
				71131	0					110143	1
				71514	0					110144	0
				71515	1					111195	0
				71516	0					111196	1
				71806	0					111197	0
				71807	1					111198	1
				71808	0					111199	1
				71830	0					111200	0
				71831	1					115981	0
				71832	0					115982	1
				71996	0					115983	0
				71997	1					116843	0
				71998	1					116844	1
				71999	1					116845	0
				72000	1					116846	1
				72001	0					116847	1
				72272	0					116848	1
				72273	1					116849	1
				72274	1					116850	1
				72275	1					116851	1
				72276	1					116852	1
				72277	1					116853	0
				72278	1					116854	1
				72279	0					116855	1
				72336	0					116856	0
				72337	1					117054	0
				72338	0					117055	1
				73119	0					117056	0
				73120	1					118004	0
				73121	1					118005	1
				73122	1					118006	1
				73123	0					118007	1
				73254	0					118008	1
				73255	1					118009	1
				73256	1					118010	0
				73257	0					118011	1
				73270	0					118012	1
				73271	1					118013	0
				73272	1					118014	1
				73273	0					118015	1
				73337	0					118016	1
				73338	1					118017	1
				73339	1					118018	1
				73340	1					118019	0
				73341	0					123398	0
				73648	0					123399	1
				73649	1					123400	1
				73650	1					123401	0
				73651	1					125368	0
				73652	1					125369	1
				73653	0					125370	0
				73936	0					125371	1
				73937	1					125372	1
				73938	1					125373	0
				73939	0					125681	0
				75058	0					125682	1
				75059	1					125683	0
				75060	0					126025	0
				75350	0					126026	1
				75351	1					126027	0
				75352	1					126731	0
				75353	0					126732	1
				75721	0					126733	0
				75722	1					126734	1
				75723	1					126735	0
				75724	1					127583	0
				75725	1					127584	1
				75726	1					127585	1
				75727	0					127586	0
				76540	0					128805	0
				76541	1					128806	1
				76542	1					128807	1
				76543	1					128808	1
				76544	0					128809	0
				76553	0					128810	1
				76554	1					128811	1
				76555	0					128812	1
				76788	0					128813	1
				76789	1					128814	1
				76790	0					128815	0
				77103	0					129327	0
				77104	1					129328	1
				77105	1					129329	1
				77106	1					129330	1
				77107	1					129331	0
				77108	0					130054	0
				77169	0					130055	1
				77170	1					130056	1
				77171	0					130057	0
				78245	0					131461	0
				78246	1					131462	1
				78247	1					131463	1
				78248	0					131464	1
				79149	0					131465	1
				79150	1					131466	0
				79151	1					132474	0
				79152	0					132475	1
				79723	0					132476	0
				79724	1					135771	0
				79725	1					135772	1
				79726	1					135773	1
				79727	0					135774	1
				79812	0					135775	0
				79813	1					135836	0
										135837	1
										135838	0

## Sheet: Fig. 1l
Fig. 1l mean photons per localization
				photons mean
				1xP3	3xP3
				17639.3	9467.56
				20534.9	10908.9
				18167.1	17801.7
				19748.1	18591.7
				28362.5	16461.2
				18181.3	12495.4
				24602	11630.6
				21945.2	15377
				18725.3	11571.9
				18694.5	12509.3
				15876.5	16734.4
				27524.9	17582.1
				25596.4	16765.4
				23377.2	16073.8
				15515.9	14067.2
				20240.6	11604.8
				22060.5	17733.2
				16730.3	12642.2
				20844.5	15133.7
				26919	12854.2
				23684.8	15760.6
				23008.3	22574.1
				19944	18444.7
				22745.6	15039.7
				17794.5	19205.3
				22094.3	18215.8
				21269.2	16212.9
				17088.1	14252.4
				22391.8	23333.4
				18993.4	18658.5
				23328.9	20043
				19627.7	17219.2
				18475.9	18740
				15459	14396.2
				20146.2	15578.2
				19530.9	15376.7
				21737	15021.2
				20216.5	14227.5
				23627.1	17531.1
				16303.4	16693.5
				15753.7	16242.3
				18515.1	13514.7
				13209	15320.2
				20647.8	13369.1
				17997.4	15617.7
				18198.3	16149.6
				19776.8	10090.2
				14358.6	13096.4
				23486.2	16918.4
				14071.2	10415.7
				24243.4	19710.8
				15054.8	18794.4
				18555.2	15729.9
				20423.6	15654.8
				17669.1	13832.1
				19141.4	13650.2
				14986.8	15383.7
				22702.5	13936.1
				21510.5	21147.7
				20454.7	18437.1
				17232.2	15130.3
				13785	20735.3
				16482.3	12086.7
				24035.8	15038.4
				20080.8	13207.4
				19043.3	16713.6
				18083.9	25463.1
				24002.8	15121.4
				14485.2	9657.14
				18331.7	18034.2
				19168.5	11649.9
				17290	16679.7
				13809.1	17576.6
				18553.2	12882.9
				16836.3	12116.7
				22697.3	22879.3
				16287.2	15758.4
				18030.1	16565.5
				17212.7	19226
				17941.2	23528
				15579.8	13868.5
				17227.5	11977.2
				17873.6	11938.8
				16176.2	18017.2
				16809.1	17484.9
				22930.4	10492.9
				17917.6	16689.6
				17215.4	15443.3
				14126.5	12772.2
				13013.1	12392.2
				12877.1	22625
				17244.6	18314.8
				12597.2	12796.3
				14992.9	15029.6
				13820.2	16252.9
				18754.4	17076.1
				21210.2	15687
				17740.8	20017
				24746.9	22459.5
				19228.8	18600
				24153.5	13088.9
				23866.9	13666.7
				19467.6	11720.5
				22801.8	18045.3
				23902.8	12875.5
				21860.3	17180.7
				22257.4	11853.7
				21976.3	17299.5
				18794.6	14781.7
				13669.1	14045.9
				16123.2	14072.6
				17820.7	13996.6
				15517.3	13669.5
				15730.9	11332.1
				18388.1	12211.2
				22864.4	12470.3
				18982.5	15151.7
				14766.9	9909.52
				16912.5	13749.4
				19037.1	11880.1
				20214.3	17883.1
				16582.6	12064.6
				16668.6	10548.7
				20381.9	10735.1
				18577.4	17154.7
				13606.7	15409
				32311.6	11186.1
				19119.2	15075.7
				18148.6	10046.1
				20975.8	13569.1
				18736.4	11396.2
				13521.5	11708.6
				18974.2	13398.1
				22440.5	13201.4
				17097.9	12331.1
				15419	8696.76
				20010.5	15100.7
				10891.1	11210.6
				21867.9	15954
				17469.1	10744.7
				14018.2	10598.9
				18268.7	11694
				21528.6	8775.27
				16542.6	9741.17
				24052.6	8902.89
				19501.9	16461.2
				15112.6	8724.5
				26734.1	7852.86
				17192.3	8437.54
				13931.3	8499.16
				14207.1	6921.37
				17509.1	9772.54
				15750.5	9429.33
				14200.7	6906.01
				15731.8	7152.06
				14739.4	6690.78
				15751.3	13960.5
				20168.6	32477
				12976.2	21670.9
				13257.4	23912.9
				18486.3	16639
				15924.1	17663.5
				15590.7	21356.2
				16557.4	18808.5
				18746.7	17505.7
				13523.8	19948.4
				14923.1	13310.8
				14904.8	23828.9
				16974.8	21281.4
				17650.8	26824.4
				16270	21101.7
				18979.9	18836.3
				18158.5	13945.9
				18858	17998.9
				15775	13760.1
				18788	21753.4
				19705.8	17371.7
				22316.3	13255.4
				18923.6	22095.4
				20788.8	15631.1
				15011	26144.3
				15305.7	17176.3
				16281.7	14865.7
				13080.3	16655.4
				14763.2	16204.3
				13586.6	19923.9
				14467.2	17022
				22012.6	16553.3
				13642.2	12241.8
				21860.2	16711.1
				13994.3	18807.1
				16310.2	18612.9
				14863.3	15916.4
				19445.9	13410.4
				16492.3	14411.8
				17022.7	30722.7
				16731.6	16635
				17400.6	16464.2
				14476.7	26008.1
				17079.9	24872.5
				17112.1	18054.4
				13213.8	21797.6
				12860.9	23288.7
				16732.8	15860.6
				14924.8	33526.1
				14446.2	23118.5
				19358.7	17830.6
				14667.6	20924.1
				17883.2	24333.2
				16794.5	20517.2
				12961.9	17202.1
				13727.8	17024.6
				22350.1	18921.4
				19610.2	21427.9
				21839.9	15688.6
				17644.8	12455.8
				17846.6	10859.7
				15744.5	13403.7
				13058.2	15093.4
				24341.6	10965.7
				14920.2	16335.3
				15200.3	22008.4
				19711.4	20412.4
				19134.4	19114.5
				16612.8	14393.3
				14580.1	14400.9
				16049.6	19168
				17602	25877.5
				22070.9	15392.6
				15669.3	15545.1
				19702.6	18789.3
				15572.2	12578.6
				22517.5	17201.9
				12344.1	15847.7
				16370.6	14364.7
				16607.8	14261
				26197.9	13429.1
				16296.2	18730.3
				21726.1	10584.1
				16191.8	22861.1
				14426.4	16473.7
				12644.1	13732.5
				17595.5	12043.4
				15948.7	17041
				13243.1	17966.7
				14602.2	12112.4
				16525.2	16807.3
				17470.1	12982.8
				14271.5	19663.3
				12818.7	16968.2
				15476.8	14542.2
				13537.4	17416.6
				16889.9	14107.6
				16748.2	18535.1
				11829.5	19176.3
				11609.4	16945.2
				11072.5	18683.2
				14684.7	14582.9
				12874	15410.3
				18823.1	19317
				16428.6	18481.8
				18753.9	12716
				16192.5	18944.4
				15477.6	21714
				20951.4	15604.4
				18000.7	12713.9
				14905.2	15289.8
				18157.5	18851.4
				20056.4	11695
				24457.2	11590.6
				19742.5	18578.6
				19323.9	14023
				15687.7	12177.2
				15271.2	14814.8
				15936	12645.2
				15327.3	14395.2
				19697.5	12695.8
				18360.1	15062.1
				23798.7	18933.9
				18073	12025.3
				20769.1	19353.3
				13918.7	18630.6
				16416.3	14640.3
				17903.1	17120.9
				13296.9	21331.6
				23800	15492.9
				17238.2	29519.5
				19252.5	16858.3
				17933.8	15507.2
				22867.5	18446.1
				15861.2	19910.3
				19860.1	21980.6
				17693.4	17935.9
				19922.2	17406.2
				17092.7	14172.2
				16068.5	11229.1
				23215.1	17720
				14772.5	12872.7
				13951.5	13339.7
				16722.1	18019.9
				18391.7	11148.1
				25978.3	12164.6
				15375.1	10908.4
				18223.7	17245.9
				17430.4	13133.3
				14458.9	11130.4
				15751.8	19122.8
				19528.8	14734.1
				17344.4	11570.3
				12772.8	17689.1
				17163	14711.3
				12275.6	15513.4
				16695	16354.7
				18936.4	14477.5
				16670.4	11299
				14566	16747.2
				17861.3	18167.8
				15322.1	12461.2
				17862.4	16561.2
				14724	12383.2
				11562.4	16447.7
				9691.77	12467.3
				14119.9	17163.5
				12365.1	17319.2
				17023.5	12777.6
				18884.2	25754.6
				16799.4	14247.9
				16056.2	16318.5
				11407.5	12474.2
				17003.1	17401.7
				15019.9	14335.5
				20790.1	24121.3
				15699.5	18082.2
				19041.1	32420

## Sheet: Fig.1m
Fig. 1l Binding sites Origami
		n-units						n-units
		Origami 1xP3	Origami 3xP3				bin center	Origami 1xP3	Origami 3xP3
		0.88254	2.55166				0.05	0	0
		0.35559	2.73506				0.15	0	0
		0.78622	2.33444				0.25	2	0
		0.9391	5.05962				0.35	10	0
		0.75487	3.23065				0.45	16	0
		1.20792	2.92071				0.55	17	0
		1.38836	3.13121				0.65	21	0
		0.66417	2.28931				0.75	29	0
		0.99115	3.09311				0.85	40	1
		0.79776	2.70103				0.95	34	0
		0.75458	2.49629				1.05	30	4
		1.11182	1.79316				1.15	26	3
		0.69439	1.08908				1.25	20	3
		1.12989	3.0441				1.35	14	4
		1.22245	3.14221				1.45	9	4
		0.7072	3.04035				1.55	9	7
		0.92823	3.28429				1.65	10	7
		1.05295	2.50578				1.75	6	11
		0.84288	2.60067				1.85	1	17
		1.26689	1.93007				1.95	1	15
		0.52669	2.12421				2.05	1	21
		0.57112	3.68435				2.15	1	22
		1.36729	3.01285				2.25	0	25
		1.9897	3.55797				2.35	1	31
		0.88841	3.10511				2.45	0	24
		1.15729	2.1376				2.55	0	31
		1.1409	3.48002				2.65	1	22
		1.20003	1.97082				2.75	0	26
		1.08922	1.84793				2.85	0	19
		1.02037	3.61705				2.95	0	24
		1.33605	3.07309				3.05	0	33
		0.81593	2.97098				3.15	0	24
		2.60386	3.97539				3.25	0	15
		0.69292	2.22701				3.35	0	21
		0.59571	4.31818				3.45	0	15
		0.5532	3.0224				3.55	0	15
		0.74753	2.27236				3.65	0	10
		0.88267	3.13908				3.75	0	13
		0.92128	3.3275				3.85	0	10
		1.14813	2.9224				3.95	0	7
		1.41348	2.14634
		0.84051	1.08631
		0.83487	1.9037
		0.75778	3.60999
		0.609	2.77062
		0.86957	2.58224
		1.2047	3.00587
		1.24335	2.34196
		0.92651	2.61843
		0.3235	5.69367
		0.78777	2.08293
		1.27619	3.37943
		0.67231	2.98424
		0.96721	2.73467
		0.67656	3.98976
		0.37868	2.31711
		0.69321	3.0069
		1.26773	2.19304
		0.59445	1.92509
		1.18359	3.22761
		1.34371	3.14833
		0.45374	2.73396
		0.78849	3.40462
		0.6221	2.24887
		0.64875	2.06357
		0.35529	2.73558
		1.18305	2.71681
		0.9629	1.76829
		1.13666	3.62011
		0.35868	2.99317
		1.00383	1.87334
		1.23653	1.88312
		0.74354	3.99188
		0.61426	3.84001
		0.52565	3.64685
		0.83745	2.67828
		2.02308	2.61288
		1.12049	3.71305
		0.49421	2.70993
		0.96196	2.57812
		0.89897	2.06713
		0.51163	2.58508
		1.02821	3.53131
		0.53135	3.3412
		2.18048	2.50522
		0.88922	1.02367
		1.50764	2.28946
		0.97171	2.33208
		0.96992	3.11367
		0.94188	2.6447
		0.55987	2.94582
		0.95739	3.5182
		1.7696	3.32279
		1.33006	3.44999
		0.79662	2.73322
		1.21364	2.76383
		1.31498	2.51116
		0.58972	2.12682
		1.00934	1.56458
		1.13988	3.80191
		1.05514	2.3275
		0.61211	3.22378
		0.81691	3.00386
		0.70697	2.10722
		1.57441	2.8245
		0.82387	3.40363
		1.23428	2.0369
		1.67058	1.28316
		0.89864	2.62031
		0.63314	4.55794
		1.68203	2.40483
		1.28205	2.09868
		1.30989	2.37009
		1.7788	2.61785
		1.10578	3.55935
		0.95213	3.29163
		0.9722	1.85259
		0.86984	3.30524
		0.91336	3.17886
		1.11297	1.92622
		0.82257	2.1994
		0.80975	2.11982
		0.88775	2.94658
		0.52516	3.07158
		0.82871	1.23973
		0.58853	1.45157
		1.50985	2.40633
		0.87776	3.29587
		0.87051	2.12463
		0.3121	2.8475
		1.47458	1.76855
		1.00338	2.05142
		0.44781	3.2836
		0.72643	2.83941
		1.4444	2.70353
		0.70544	2.53631
		0.65075	2.75712
		1.33311	2.82644
		1.00346	3.70297
		0.99035	1.16483
		1.49708	2.92768
		0.62785	1.82686
		0.81752	3.5296
		0.94566	3.1776
		0.78261	3.6855
		0.80428	3.47702
		1.02269	2.22963
		0.94327	1.73103
		1.04162	1.54915
		1.36395	1.22158
		1.00568	0.80139
		0.63717	2.4119
		1.03702	2.94536
		0.67372	3.08852
		0.27219	2.43317
		1.43823	2.68893
		1.66242	3.25542
		0.87865	3.82586
		0.84558	2.39751
		0.29862	1.98494
		1.01923	2.5483
		0.84558	1.88848
		1.06628	4.64727
		1.7271	3.81757
		1.22317	3.77032
		0.90751	3.31511
		1.74213	1.91018
		1.00222	1.67636
		0.77144	3.12111
		0.46193	3.10235
		0.46832	3.49874
		0.66018	3.06617
		1.13907	3.08419
		1.01718	3.09418
		1.21115	2.37992
		1.45426	4.17151
		0.41818	2.55063
		0.80535	3.40425
		0.97781	3.11553
		0.57324	3.52072
		0.75303	5.53289
		1.39769	2.66545
		0.3459	5.0557
		0.95001	3.35466
		1.07	2.20806
		1.63363	4.1014
		0.98496	3.38593
		1.08039	3.42207
		1.52587	2.7266
		0.97261	2.75237
		0.94902	2.55521
		0.76323	2.25293
		1.01336	3.1642
		1.09454	3.14815
		1.09963	1.44107
		1.2076	2.31476
		1.27407	2.59708
		0.71985	3.73681
		1.12832	3.72202
		1.39058	2.47002
		0.78884	2.67968
		0.87951	3.04087
		0.81316	2.34524
		0.47182	3.97095
		0.45647	2.11328
		0.93487	2.77432
		1.22192	1.83371
		1.07138	2.49574
		1.12563	2.34158
		1.41605	2.78621
		0.4802	3.04038
		0.4491	2.65246
		0.83831	2.34712
		1.51355	2.30617
		1.12203	2.35254
		1.00161	1.71478
		0.71626	1.96846
		0.62054	1.57445
		0.40279	4.06323
		0.81875	3.71857
		1.02378	3.83595
		1.59285	3.20819
		1.27619	2.33639
		0.78829	1.64567
		1.32542	2.73176
		1.67158	2.47121
		0.65053	3.90514
		1.11987	3.88023
		0.87651	3.63668
		0.82867	3.5994
		0.5429	3.78353
		0.45462	3.17433
		0.92988	2.18581
		1.13637	2.1078
		1.05425	3.47028
		0.36663	2.23083
		1.04719	1.71819
		0.90656	2.24738
		0.74451	2.67786
		0.4064	2.12936
		1.64183	3.81503
		2.3476	2.47731
		0.43937	3.16243
		1.77373	5.44174
		0.88167	2.32478
		1.58924	2.1916
		0.43389	2.54019
		1.11919	2.34637
		0.83527	2.28382
		0.52613	3.07617
		0.70119	1.85307
		1.7737	1.71675
		0.92466	3.42949
		0.99939	2.53601
		0.6656	2.88329
		0.58754	2.26123
		0.74562	3.81792
		0.52437	2.36973
		0.63091	2.6398
		1.58645	2.71041
		1.12023	1.9903
		0.96508	2.68679
		0.80592	2.76119
		1.27481	2.67746
		0.84753	2.89798
		0.86336	2.05742
		0.99267	2.5089
		1.33139	3.00234
		1.19169	2.50917
		1.68463	2.26212
		1.08406	2.92651
		1.07709	3.09418
		1.11569	3.49491
		1.61376	2.97144
		0.77705	2.2337
		0.87964	2.39148
		0.72302	3.12799
		1.14475	2.64673
		1.59588	3.07197
		1.0128	2.57361
		0.71725	1.6496
		0.76753	2.93778
		0.99454	2.73844
		1.30172	3.56029
		1.4042	2.07001
		1.47354	2.51648
		0.38833	1.86586
		1.13844	1.8784
		1.29873	2.36194
		1.64576	2.36773
		0.31695	2.72413
		1.63789	2.93231
		0.89686	3.32941
		1.12563	3.74635
		0.97717	1.4868
		1.80915	1.81856
		0.4678	3.41973
		0.96432	2.46807
		1.13828	3.43093
			2.60416
			3.58394
			1.73463
			2.37583
			4.40527
			2.88053
			2.50743
			2.54275
			2.9091
			1.52569
			3.00882
			2.89895
			2.16002
			3.89974
			1.58707
			2.20865
			2.6059
			3.26354
			2.58648
			2.29729
			2.44215
			3.07827
			3.06353
			2.79178
			2.8786
			2.03402
			2.38317
			2.91692
			4.07929
			2.83946
			4.32741
			2.21887
			2.55886
			2.94705
			1.88156
			2.44199
			3.55889
			2.96744
			2.51265
			1.59072
			2.05251
			2.50043
			2.22057
			2.02778
			2.48742
			1.30439
			3.23774
			1.16557
			2.09939
			2.97222
			1.77221
			2.13095
			2.35425
			3.12245

## Sheet: Fig.1o
Fig. 1n Binding sites single vs dual-labeled
		n-units					n-units
		single-labeled	dual-labeled			bin center	single-labeled	dual-labeled
		1.1501	2.30948			0.05	0	0
		1.80389	1.95905			0.15	0	0
		1.10982	1.81834			0.25	0	0
		1.16078	3.01789			0.35	1	0
		1.59841	2.28673			0.45	0	0
		1.29888	1.81431			0.55	8	0
		1.99743	2.09073			0.65	16	0
		1.54118	1.45642			0.75	27	0
		0.94733	1.61434			0.85	39	0
		0.68663	3.02013			0.95	51	3
		0.92409	1.4071			1.05	62	3
		1.32989	1.08896			1.15	53	2
		1.13697	1.70198			1.25	54	10
		1.35742	2.39084			1.35	34	7
		0.50665	3.36859			1.45	17	16
		0.64964	1.85855			1.55	16	16
		1.00773	1.25768			1.65	13	24
		1.11562	2.29999			1.75	6	27
		1.25349	1.90684			1.85	8	28
		0.89895	2.72729			1.95	4	29
		0.90592	1.83632			2.05	0	28
		0.88754	1.84039			2.15	1	29
		1.37733	2.31828			2.25	0	25
		1.03029	1.70722			2.35	2	23
		1.03283	2.19576			2.45	0	14
		0.97905	1.86707			2.55	0	17
		1.09023	1.6413			2.65	0	11
		0.81988	2.63309			2.75	0	11
		0.9634	2.0128			2.85	0	11
		1.77509	1.00874			2.95	0	8
		0.80834	2.25695			3.05	0	6
		1.13621	2.04403			3.15	0	6
		1.02654	1.88876			3.25	0	3
		1.40033	2.62134			3.35	0	2
		1.46065	2.14265			3.45	0	4
		0.5972	2.51412			3.55	0	1
		1.22983	1.63891			3.65	0	1
		1.33696	2.18623			3.75	0	0
		0.76647	1.82955			3.85	0	1
		1.10628	2.50774			3.95	0	0
		0.87206	3.0657
		1.01947	3.45056
		1.70079	2.61484
		1.25596	1.38584
		0.69473	1.5603
		1.11873	1.59526
		1.36564	2.75475
		1.21818	1.95074
		0.80774	1.54533
		1.2504	2.72243
		1.62172	2.83098
		1.10185	3.09391
		1.18859	1.60912
		1.89263	1.222
		1.27082	2.19043
		1.02568	2.12256
		1.27275	1.45217
		0.98035	2.08596
		0.73472	2.17814
		1.16033	1.33008
		1.04304	2.17828
		0.7299	2.3411
		1.925	2.04201
		1.57455	2.70414
		0.99175	1.52636
		1.55921	2.05511
		1.59034	1.6467
		0.85932	1.87495
		0.94667	1.62412
		0.86441	2.2374
		0.5498	2.34826
		1.33218	1.4937
		1.27218	2.27721
		1.30073	2.07546
		1.23069	3.05731
		0.73152	1.94406
		1.31808	1.70758
		1.39889	1.38589
		0.91456	2.34968
		0.67683	2.77126
		1.06179	1.62286
		1.19779	2.06489
		0.67993	2.08381
		1.40599	1.89322
		1.01031	2.4234
		1.90048	1.78342
		1.23487	2.05177
		2.31835	2.65347
		0.95743	2.34764
		1.1079	2.37353
		1.4378	2.26593
		0.84812	0.95023
		1.05201	2.63186
		1.54348	2.08814
		1.34204	1.78649
		1.29836	1.20639
		0.7457	1.84152
		1.21222	2.17236
		0.8712	1.72025
		0.87053	2.06865
		0.90136	1.96941
		0.99617	2.19752
		1.37506	1.69708
		1.09881	1.75034
		1.07249	1.11127
		1.23734	2.71658
		1.03411	1.90408
		0.83274	2.65419
		1.63657	2.36591
		0.86902	1.84504
		2.15733	1.6196
		1.65254	1.53292
		1.18431	2.43176
		0.56042	2.86346
		0.96796	3.22719
		1.39037	2.40533
		1.20322	2.19655
		0.95263	2.39984
		1.15771	2.35505
		0.91758	2.40929
		1.21176	1.82682
		0.85066	1.4811
		0.81174	2.6922
		0.8139	2.55605
		1.25486	2.22905
		1.53711	2.11276
		0.97628	1.92277
		1.85601	2.09067
		1.98743	2.3027
		1.52486	1.62103
		0.78679	1.89642
		1.28972	2.49035
		1.51735	3.42364
		1.14719	1.76029
		0.58172	2.30763
		1.81104	2.03222
		1.4831	3.21772
		1.58439	2.21466
		0.99951	1.95708
		1.47263	1.86553
		1.02794	2.08449
		0.95237	1.66981
		1.19961	1.25275
		1.62445	1.93407
		0.81435	1.84478
		0.98583	2.03968
		0.95214	1.35857
		1.09559	2.48002
		1.38738	2.13131
		0.7208	2.86674
		1.09142	3.05523
		1.03195	2.01386
		0.80656	1.76644
		0.61969	1.20948
		1.10534	1.42098
		0.8785	2.21568
		0.80651	2.95478
		0.9566	1.8763
		0.94332	2.08491
		1.04676	2.16021
		0.77299	2.55548
		1.18358	1.93387
		0.69637	1.48932
		0.75607	2.21855
		1.28927	2.46343
		0.77799	1.95956
		0.99389	1.48755
		0.8943	2.00281
		1.35131	1.64164
		1.087	2.01234
		1.02895	2.35389
		1.02674	2.54887
		1.36674	2.90008
		0.87657	2.94984
		1.40602	2.1126
		1.09108	3.50535
		0.89476	1.73666
		1.21802	2.15307
		0.8792	2.55387
		1.16872	2.80897
		1.38258	2.71132
		1.12868	1.74337
		0.77822	1.4472
		0.87198	2.90035
		1.10066	2.20182
		0.88172	2.56142
		1.0563	1.57638
		1.14112	2.0251
		1.02485	1.4769
		1.17622	1.97937
		1.14542	1.30558
		1.32558	1.51074
		1.11097	1.01633
		1.07838	1.84981
		0.78802	2.23651
		1.09652	1.89068
		0.59732	1.44176
		1.54173	2.09475
		1.30034	2.09473
		1.67821	3.3445
		1.19228	1.29931
		1.08309	2.6156
		1.02205	1.43708
		1.82973	2.5423
		1.1006	2.04337
		1.24205	2.67433
		1.28624	1.93565
		1.28834	2.14423
		1.24996	1.92744
		1.42664	2.52767
		1.71799	2.87002
		1.02743	2.30403
		1.30837	1.76946
		0.86432	1.82914
		0.99274	1.96124
		1.58844	3.14725
		0.96947	2.10424
		1.4522	2.8249
		0.73531	2.5047
		1.01016	2.95228
		1.0045	5.47289
		1.13735	2.11077
		1.12888	1.79829
		0.63457	2.43013
		1.59097	2.20407
		1.39539	3.60062
		1.269	1.66608
		1.20465	2.18067
		1.22887	3.49472
		1.01107	2.6785
		1.4082	2.25229
		1.16638	2.47888
		1.24032	2.08238
		0.92894	1.82438
		0.99487	2.97652
		0.91159	1.67339
		0.93731	1.66941
		1.12084	1.99334
		0.72467	2.05484
		1.36183	1.91825
		1.0906	2.97803
		1.60085	1.87912
		0.88755	2.095
		0.94644	2.27334
		0.38567	2.89569
		1.12825	3.19037
		0.84237	2.11845
		0.7863	1.59407
		1.02434	2.10752
		1.69037	2.21684
		1.26782	1.66669
		0.70569	2.4126
		0.97607	1.9168
		0.65002	1.92185
		1.28361	2.52805
		0.90788	2.10545
		0.74659	1.63473
		0.74988	2.73403
		0.9587	1.90446
		1.13668	1.43992
		1.63159	1.78656
		1.0962	1.71081
		0.50428	1.26461
		1.8031	2.57756
		1.02309	1.92311
		1.30284	3.29896
		0.84155	1.81922
		1.26322	1.76876
		1.03305	2.18292
		1.06091	2.57958
		1.41031	1.77927
		0.70609	3.14821
		1.01562	1.38995
		1.17029	0.99774
		0.9362	2.10808
		1.77046	1.87923
		1.16107	1.77604
		0.95158	1.81899
		1.35199	1.70431
		0.73406	1.43505
		1.18209	1.68157
		0.90899	1.74137
		1.03193	2.76543
		1.37748	1.46353
		0.69386	2.23628
		0.68248	2.42873
		1.43472	1.90485
		0.91151	1.58606
		0.96804	2.86545
		1.75914	2.54839
		0.7904	2.2101
		0.73271	2.13177
		1.09782	2.20059
		0.76242	1.83805
		1.11932	1.88653
		1.0924	2.17893
		1.35037	1.27896
		1.16248	2.25403
		0.68987	2.47356
		1.1815	1.50587
		1.22775	1.96091
		1.17339	1.79039
		0.93617	1.56705
		1.24229	1.55579
		0.85261	2.76141
		1.89505	2.82758
		1.06782	1.68322
		1.42685	2.45028
		1.65242	2.58894
		1.4805	1.42798
		0.97203	1.21968
		1.25067	1.76587
		0.82354	1.75389
		1.2324	2.58966
		0.99383	2.5397
		0.95596	2.68307
		1.16226	2.81233
		1.09644	1.65152
		0.95164	1.69334
		1.0088	1.57045
		0.90922	2.31792
		0.5415	2.16668
		1.0876	1.97608
		1.08826	3.12987
		0.87782	2.80875
		1.01615	1.91381
		2.38182	1.79198
		1.12654	1.9568
		0.80953	2.37953
		1.41955	3.457
		1.29648	3.1273
		1.62098	3.15982
		1.22108	1.17672
		1.13194	2.28395
		0.89978	2.32671
		0.74847	2.21927
		1.51408	2.25279
		0.81399	1.56951
		1.25123	2.17029
		0.92629	2.27769
		0.87956	1.50663
		1.22872	2.9982
		1.1063	1.75996
		0.8527	1.69143
		1.77295	1.77172
		1.20171	1.74707
		1.04492	1.65657
		1.26422	1.3388
		1.03239	1.28272
		0.97303	3.866
		1.23017	2.78931
		1.23386	2.31899
		0.91267	2.25067
		1.32111	2.12632
		1.11639	2.32773
		1.40347	2.31052
		1.04176	2.35498
		1.33559	0.97597
		1.25289	2.38613
		1.31921	1.95157
		0.77915	1.82623
		1.87802	1.98497
		0.96962	2.0982
		1.25764	2.49728
		1.69766	1.56416
		1.28036	1.64755
		1.32107	1.95612
		1.08562
		1.35066
		1.68581
		1.33907
		1.5343
		1.0202
		1.23698
		1.1267
		1.17005
		1.38221
		1.15128
		1.10599
		1.01211
		1.03532
		0.87426
		1.3428
		0.60223
		1.22864
		0.61072
		1.29652
		1.03192
		1.02626
		1.04749
		0.61658
		1.23927
		1.36569
		0.75672
		1.16924
		1.44873
		1.03555
		1.28544
		1.11456
		1.03701
		0.94079
		1.53892
		0.78381
		1.00952
		1.6537
		1.2081
		1.24921
		0.92106
		0.95318
		1.18883
		0.68514
		1.27981

## Sheet: Fig. 2b
Fig. 2b Talin-Halo447 Timecourse NND
	time points												p-value
FA area (in Mask)	5min	141	70	74	120	93	75	116	94	110	102	85	1.79e-05
	15min	50	48	42	57	55	47	57	54	69				0.01619
	25min	54	61	54	56	47	44	48
	40min	44	45	51	42	46	45	60	46	55	50
	16hrs	47	47	43	46	50	45	42	43
MEM (out Mask)	15min	167	70	46	88	103	88	181	106	210			0.06115
	25min	152	191	168	196	105	139	99
	40min	105	180	194	97	101	143	254	133	163	76
	16hrs	286	110	112	237	237	150	140	147

## Sheet: Fig. 2c
Fig. 2c Talin-Halo447 on Micropattern
	FA area (inMask)	MEM (outMask)
	52.2959	123.134
	65.6956	127.62
	56.1848	89.4534
	49.7485	117.722
	47.8137	113.965
	57.3702	138.607
	63.922	221.143
	61.1813	198.332
	62.2897	165.478
	81.4784	578.224
	53.9599	235.542
	52.529	186.627
	63.4749	218.024

## Sheet: Fig. 2e,f,g
Fig. 2e,f,g Simulations - Random - Dimer - molecular ruler
																			molecular ruler
				talin-1			random (150/160/250/260/270 mix))		fit			talin-1-cterm			Dimer (12-20nm)				10nm	20nm	30nm	40nm	talin-1
				bin center	mean	stdv	mean	stdv	bin center	mean		bin center	mean	stdv	mean	stdv		bin center	mean	mean	mean	mean	mean	stdv
				2.5	0	0	0	0	7.5	-0.00856		2.5	0	0	0	0		2.5	0	0	0	0	0	0
				7.5	0.00212	0.00149	0.000481913	0.000672875	7.59009	-0.00795		7.5	0	0	0.000947504	0.000654957		7.5	0	0	0	0	0.000968211	0.000719727
				12.5	0.01875	0.01196	0.00957	0.01371	7.68018	-0.00734		12.5	0	0	0.00994	0.0043		12.5	0	0	0	0	0.01045	0.00434
				17.5	0.04057	0.02038	0.01678	0.0205	7.77027	-0.00673		17.5	0.02493	0.009	0.02098	0.00764		17.5	0.02233	0.003	0	0	0.02226	0.00688
				22.5	0.06978	0.02404	0.0323	0.02325	7.86036	-0.00612		22.5	0.0777	0.01954	0.04566	0.01449		22.5	0.10287	0.13438	0	0	0.04888	0.01022
				27.5	0.1047	0.01279	0.08005	0.0213	7.95045	-0.00551		27.5	0.09473	0.00858	0.08031	0.02707		27.5	0.09809	0.1524	0.01208	0	0.08561	0.02199
				32.5	0.11654	0.0119	0.11892	0.00793	8.04054	-0.0049		32.5	0.10454	0.000333796	0.10557	0.03357		32.5	0.14593	0.12913	0.20755	0	0.113	0.02382
				37.5	0.11736	0.00995	0.12739	0.00741	8.13063	-0.00429		37.5	0.10309	0.022	0.1117	0.03427		37.5	0.14992	0.13889	0.18717	0.01322	0.11996	0.02088
				42.5	0.10519	0.01158	0.12515	0.00469	8.22072	-0.00368		42.5	0.1139	0.02648	0.10632	0.03251		42.5	0.1236	0.1036	0.16906	0.29589	0.11422	0.01938
				47.5	0.0882	0.00713	0.11096	0.00784	8.31081	-0.00307		47.5	0.10398	0.01613	0.08772	0.02611		47.5	0.10207	0.09234	0.12226	0.23201	0.09473	0.0106
				52.5	0.07212	0.00811	0.09119	0.00754	8.4009	-0.00246		52.5	0.06247	0.00168	0.07251	0.02158		52.5	0.07177	0.07432	0.09208	0.20264	0.07831	0.00872
				57.5	0.0551	0.00808	0.07804	0.01405	8.49099	-0.00185		57.5	0.07293	0.00749	0.05939	0.01767		57.5	0.03828	0.05706	0.07774	0.08957	0.06424	0.00605
				62.5	0.04451	0.00601	0.06043	0.01122	8.58108	-0.00124		62.5	0.06115	0.00167	0.0446	0.01338		62.5	0.04226	0.03378	0.05208	0.08884	0.04805	0.00664
				67.5	0.03512	0.00787	0.04429	0.01229	8.94144	0.0012		67.5	0.04931	0.000333796	0.03512	0.01157		67.5	0.03668	0.02703	0.03925	0.04405	0.0375	0.00898
				72.5	0.02523	0.00488	0.03313	0.0084	9.03153	0.00181		72.5	0.03479	0.00981	0.02799	0.0109		72.5	0.02233	0.01502	0.01811	0.02056	0.02959	0.01037
				77.5	0.01939	0.00374	0.02343	0.00809	9.12162	0.00242		77.5	0.02691	0.00804	0.02022	0.00748		77.5	0.01754	0.01276	0.00906	0.00734	0.02143	0.00683
				82.5	0.01722	0.00384	0.01672	0.00626	9.21171	0.00304		82.5	0.02297	0.00623	0.01693	0.00717		82.5	0.01037	0.00901	0.00679	0.00367	0.01782	0.00716
				87.5	0.01144	0.00257	0.0114	0.00495	9.3018	0.00365		87.5	0.01384	0.00482	0.01369	0.00635		87.5	0.00718	0.00751	0.00302	0.00147	0.01434	0.00657
				92.5	0.01033	0.0028	0.00725	0.0036	9.39189	0.00426		92.5	0.01115	0.00451	0.01162	0.00609		92.5	0.00239	0.00375	0.00151	0.000734214	0.01209	0.00649
				97.5	0.00802	0.00172	0.00492	0.00254	9.48198	0.00487		97.5	0.00982	0.00639	0.0085	0.00485		97.5	0.00239	0.00375	0.000754717	0	0.0088	0.00524
				102.5	0.00612	0.00165	0.00305	0.00181	9.57207	0.00548		102.5	0.00261	0.00369	0.00827	0.00574		102.5	0.00159	0.000750751	0.000754717	0	0.00845	0.00631
				107.5	0.00448	0.000710623	0.00175	0.00117	9.66216	0.00609		107.5	0.00262	0.00183	0.00593	0.00381		107.5	0.00159	0	0	0	0.00609	0.00417
				112.5	0.00409	0.00101	0.00106	0.000588163	9.75225	0.0067		112.5	0	0	0.00653	0.00547		112.5	0	0	0	0	0.00657	0.00604
				117.5	0.0035	0.000791801	0.000687585	0.000536184	9.84234	0.0073		117.5	0.00133	0.00188	0.00398	0.0027		117.5	0.000797448	0.000750751	0	0	0.00407	0.00296
				122.5	0.00341	0.00144	0.000482074	0.000425266	9.93243	0.00791		122.5	0.00066313	0.000937807	0.00341	0.00237		122.5	0	0.000750751	0	0	0.00348	0.0026
				127.5	0.00236	0.000852269	0.000256601	0.00027957	10.0225	0.00852		127.5	0.0013	0.00184	0.00324	0.00329		127.5	0	0	0.000754717	0	0.0032	0.00363
				132.5	0.00198	0.000838542	7.46047e-05	0.000104431	10.1126	0.00913		132.5	0.00132	1.5895e-05	0.00267	0.00229		132.5	0	0	0	0	0.00268	0.00253
				137.5	0.0017	0.000749374	0.000178456	0.000175116	10.2027	0.00974		137.5	0	0	0.00249	0.00313		137.5	0	0	0	0	0.0024	0.00344
				142.5	0.00144	0.000633573	3.92506e-05	6.70703e-05	10.2928	0.01035		142.5	0.0013	0.00184	0.00191	0.00185		142.5	0	0	0	0	0.0019	0.00205
				147.5	0.00122	0.000426098	0	0	10.3829	0.01095		147.5	0	0	0.00197	0.00217		147.5	0	0	0	0	0.00194	0.0024
				152.5	0.00113	0.000283901	0	0	10.473	0.01156		152.5	0	0	0.0018	0.00151		152.5	0	0	0	0	0.00181	0.00167
				157.5	0.000694476	0.000444686	0	0	10.5631	0.01217		157.5	0	0	0.0015	0.00156		157.5	0	0	0	0	0.00148	0.00172
				162.5	0.000809118	0.000577182	0	0	10.6532	0.01277		162.5	0.00066313	0.000937807	0.00128	0.00147		162.5	0	0	0	0	0.00125	0.00162
				167.5	0.000449614	0.00027237	0	0	10.7432	0.01338		167.5	0	0	0.00107	0.00138		167.5	0	0	0	0	0.00103	0.00152
				172.5	0.000554028	0.000208593	0	0	10.8333	0.01399		172.5	0	0	0.000784089	0.000959693		172.5	0	0	0	0	0.000759304	0.00106
				177.5	0.000424271	0.000186726	0	0	10.9234	0.01459		177.5	0	0	0.000825765	0.0013		177.5	0	0	0	0	0.000771979	0.00142
				182.5	0.000415983	0.00028042	0	0	11.0135	0.0152		182.5	0	0	0.000653082	0.000846022		182.5	0	0	0	0	0.000627879	0.000930319
				187.5	0.000247784	0.000304079	0	0	11.1036	0.0158		187.5	0	0	0.000728163	0.000898918		187.5	0	0	0	0	0.000704395	0.000989614
				192.5	0.000112245	0.000163592	0	0	11.1937	0.0164		192.5	0	0	0.000413696	0.000562189		192.5	0	0	0	0	0.000395172	0.000617461
				197.5	0.000298088	0.000150862	0	0	11.2838	0.01701		197.5	0	0	0.000558859	0.000763114		197.5	0	0	0	0	0.000533479	0.000838036
				202.5	0.000189004	0.000204123	0	0	11.3739	0.01761		202.5	0	0	0.000565405	0.000860118		202.5	0	0	0	0	0.000531185	0.000941822
				207.5	0.00013972	0.000105079	0	0	11.464	0.01821		207.5	0	0	0.000386993	0.000539582		207.5	0	0	0	0	0.000368334	0.000592235
				212.5	0.000196326	0.000120597	0	0	11.5541	0.01881		212.5	0	0	0.00014388	0.000278911		212.5	0	0	0	0	0.000129387	0.00030331
				217.5	4.11748e-05	5.94955e-05	0	0	11.6441	0.01941		217.5	0	0	0.00023957	0.000358937		217.5	0	0	0	0	0.000225604	0.000393198
				222.5	0.000117665	0.000128982	0	0	11.7342	0.02001		222.5	0	0	0.000275127	0.000358433		222.5	0	0	0	0	0.000264312	0.000394092
				227.5	1.24119e-05	3.51061e-05	0	0	11.8243	0.02061		227.5	0	0	0.000139369	0.000173282		227.5	0	0	0	0	0.000134699	0.000190734
				232.5	4.76708e-05	9.13417e-05	0	0	11.9144	0.02121		232.5	0	0	0.000376613	0.000477252		232.5	0	0	0	0	0.000363116	0.000525084
				237.5	3.96888e-05	7.34895e-05	0	0	12.0045	0.02181		237.5	0	0	8.75172e-05	0.000173204		237.5	0	0	0	0	7.83601e-05	0.000188245
				242.5	3.96888e-05	7.34895e-05	0	0	12.0946	0.02241		242.5	0	0	0.000236415	0.000440835		242.5	0	0	0	0	0.000214278	0.000479931
				247.5	3.96888e-05	7.34895e-05	0	0	12.1847	0.023		247.5	0	0	0.000117726	0.000254238		247.5	0	0	0	0	0.00010337	0.000275641
				252.5	0	0	0	0	12.2748	0.0236		252.5	0	0	3.44179e-05	8.53806e-05		252.5	0	0	0	0	2.9163e-05	9.22216e-05
				257.5	7.82124e-05	9.17788e-05	0	0	12.3649	0.02419		257.5	0	0	0.000123039	0.000187673		257.5	0	0	0	0	0.000115544	0.000205485
				262.5	0	0	0	0	12.455	0.02479		262.5	0	0	0	0		262.5	0	0	0	0	0	0
				267.5	0.000125223	0.000161329	0	0	12.5	0.02509		267.5	0	0	4.96223e-05	9.18227e-05		267.5	0	0	0	0	4.50436e-05	9.99879e-05
				272.5	0	0	0	0	12.545	0.02538		272.5	0	0	9.29843e-05	0.000206338		272.5	0	0	0	0	8.11155e-05	0.000223541
				277.5	0	0	0	0	12.6351	0.02597		277.5	0	0	0.000140541	0.000203589		277.5	0	0	0	0	0.000133024	0.000223227
				282.5	1.83419e-05	5.18787e-05	0	0	12.7252	0.02657		282.5	0	0	4.96223e-05	9.18227e-05		282.5	0	0	0	0	4.50436e-05	9.99879e-05
				287.5	0	0	0	0	12.8153	0.02716		287.5	0	0	4.37586e-05	8.66018e-05		287.5	0	0	0	0	3.91801e-05	9.41226e-05
				292.5	0	0	0	0	12.9054	0.02775		292.5	0	0	0	0		292.5	0	0	0	0	0	0
				297.5	0	0	0	0	12.9955	0.02834		297.5	0	0	3.74842e-05	9.29872e-05		297.5	0	0	0	0	3.17612e-05	0.000100438
				302.5	0	0	0	0	13.0856	0.02892		302.5	0	0	1.87421e-05	4.64936e-05		302.5	0	0	0	0	1.58806e-05	5.02188e-05
				307.5	2.9329e-05	8.29548e-05	0	0	13.1757	0.02951		307.5	0	0	3.44179e-05	8.53806e-05		307.5	0	0	0	0	2.9163e-05	9.22216e-05
				312.5	1.83419e-05	5.18787e-05	0	0	13.2658	0.0301		312.5	0	0	1.1822e-05	2.93269e-05		312.5	0	0	0	0	1.0017e-05	3.16766e-05
				317.5	0	0	0	0	13.3559	0.03068		317.5	0	0	4.96223e-05	9.18227e-05		317.5	0	0	0	0	4.50436e-05	9.99879e-05
				322.5	2.9329e-05	8.29548e-05	0	0	13.4459	0.03127		322.5	0	0	3.74842e-05	9.29872e-05		322.5	0	0	0	0	3.17612e-05	0.000100438
				327.5	0	0	0	0	13.536	0.03185		327.5	0	0	5.8304e-06	1.44635e-05		327.5	0	0	0	0	4.94022e-06	1.56224e-05
				332.5	3.975e-05	8.39743e-05	0	0	13.6261	0.03243		332.5	0	0	0	0		332.5	0	0	0	0	0	0
				337.5	2.9329e-05	8.29548e-05	0	0	13.7162	0.03301		337.5	0	0	6.88358e-05	0.000170761		337.5	0	0	0	0	5.8326e-05	0.000184443
				342.5	0	0	0	0	13.8063	0.03359		342.5	0	0	5.1742e-05	9.43335e-05		342.5	0	0	0	0	4.71035e-05	0.000102766
				347.5	0	0	0	0	13.8964	0.03417		347.5	0	0	0	0		347.5	0	0	0	0	0	0
				352.5	0	0	0	0	13.9865	0.03475		352.5	0	0	7.07573e-05	0.000125904		352.5	0	0	0	0	6.47123e-05	0.000137253
				357.5	0	0	0	0	14.0766	0.03533		357.5	0	0	1.87421e-05	4.64936e-05		357.5	0	0	0	0	1.58806e-05	5.02188e-05
				362.5	0	0	0	0	14.1667	0.0359		362.5	0	0	0	0		362.5	0	0	0	0	0	0
				367.5	1.0421e-05	2.94751e-05	0	0	14.2568	0.03648		367.5	0	0	3.44179e-05	8.53806e-05		367.5	0	0	0	0	2.9163e-05	9.22216e-05
				372.5	0	0	0	0	14.3468	0.03705		372.5	0	0	0.000115726	0.000212546		372.5	0	0	0	0	0.000105202	0.000231496
				377.5	0	0	0	0	14.4369	0.03762		377.5	0	0	4.67885e-05	9.37941e-05		377.5	0	0	0	0	4.17782e-05	0.000101902
				382.5	2.81025e-05	7.94859e-05	0	0	14.527	0.03819		382.5	0	0	8.54817e-05	0.000172		382.5	0	0	0	0	7.62665e-05	0.000186849
				387.5	1.0421e-05	2.94751e-05	0	0	14.6171	0.03876		387.5	0	0	1.87421e-05	4.64936e-05		387.5	0	0	0	0	1.58806e-05	5.02188e-05
				392.5	0	0	0	0	14.7072	0.03933		392.5	0	0	7.04786e-05	0.000102064		392.5	0	0	0	0	6.67121e-05	0.00011191
				397.5	0	0	0	0	14.7973	0.0399		397.5	0	0	3.74842e-05	9.29872e-05		397.5	0	0	0	0	3.17612e-05	0.000100438
				402.5	0	0	0	0	14.8874	0.04046		402.5	0	0	4.11139e-05	7.37007e-05		402.5	0	0	0	0	3.75491e-05	8.03273e-05
				407.5	0	0	0	0	14.9775	0.04103		407.5	0	0	6.88358e-05	0.000170761		407.5	0	0	0	0	5.8326e-05	0.000184443
				412.5	3.96888e-05	7.34895e-05	0	0	15.0676	0.04159		412.5	0	0	3.44179e-05	8.53806e-05		412.5	0	0	0	0	2.9163e-05	9.22216e-05
				417.5	0	0	0	0	15.1577	0.04215		417.5	0	0	0	0		417.5	0	0	0	0	0	0
				422.5	3.96888e-05	7.34895e-05	0	0	15.2477	0.04271		422.5	0	0	3.44179e-05	8.53806e-05		422.5	0	0	0	0	2.9163e-05	9.22216e-05
				427.5	0	0	0	0	15.3378	0.04327		427.5	0	0	0	0		427.5	0	0	0	0	0	0
				432.5	2.28329e-05	4.2492e-05	0	0	15.4279	0.04383		432.5	0	0	3.44179e-05	8.53806e-05		432.5	0	0	0	0	2.9163e-05	9.22216e-05
				437.5	0	0	0	0	15.518	0.04439		437.5	0	0	7.9496e-05	0.000143576		437.5	0	0	0	0	7.25e-05	0.000156452
				442.5	1.0421e-05	2.94751e-05	0	0	15.6081	0.04494		442.5	0	0	0	0		442.5	0	0	0	0	0	0
				447.5	0	0	0	0	15.6982	0.04549		447.5	0	0	0	0		447.5	0	0	0	0	0	0
				452.5	0	0	0	0	15.7883	0.04605		452.5	0	0	1.87421e-05	4.64936e-05		452.5	0	0	0	0	1.58806e-05	5.02188e-05
				457.5	0	0	0	0	15.8784	0.0466		457.5	0	0	0.000136687	0.000263717		457.5	0	0	0	0	0.000123038	0.000286826
				462.5	0	0	0	0	15.9685	0.04714		462.5	0	0	2.84327e-05	5.16939e-05		462.5	0	0	0	0	2.58976e-05	5.6319e-05
				467.5	0	0	0	0	16.0586	0.04769		467.5	0	0	6.65626e-05	0.000117938		467.5	0	0	0	0	6.09242e-05	0.000128585
				472.5	0	0	0	0	16.1486	0.04824		472.5	0	0	4.58525e-05	8.36127e-05		472.5	0	0	0	0	4.17404e-05	9.10859e-05
				477.5	5.01098e-05	7.29665e-05	0	0	16.2387	0.04878		477.5	0	0	3.44179e-05	8.53806e-05		477.5	0	0	0	0	2.9163e-05	9.22216e-05
				482.5	3.85235e-05	8.07304e-05	0	0	16.3288	0.04932		482.5	0	0	0	0		482.5	0	0	0	0	0	0
				487.5	1.24119e-05	3.51061e-05	0	0	16.4189	0.04987		487.5	0	0	0	0		487.5	0	0	0	0	0	0
				492.5	0	0	0	0	16.509	0.0504		492.5	0	0	1.1822e-05	2.93269e-05		492.5	0	0	0	0	1.0017e-05	3.16766e-05
				497.5	1.83419e-05	5.18787e-05	0	0	16.5991	0.05094		497.5	0	0	5.62263e-05	0.000139481		497.5	0	0	0	0	4.76417e-05	0.000150656
				502.5	0	0	0	0	16.6892	0.05148		502.5	0	0	4.11139e-05	7.37007e-05		502.5	0	0	0	0	3.75491e-05	8.03273e-05
				507.5	1.24119e-05	3.51061e-05	0	0	16.7793	0.05201		507.5	0	0	7.07573e-05	0.000125904		507.5	0	0	0	0	6.47123e-05	0.000137253
				512.5	1.24119e-05	3.51061e-05	0	0	16.8694	0.05255		512.5	0	0	0	0		512.5	0	0	0	0	0	0
				517.5	0	0	0	0	16.9595	0.05308		517.5	0	0	6.88358e-05	0.000170761		517.5	0	0	0	0	5.8326e-05	0.000184443
				522.5	1.0421e-05	2.94751e-05	0	0	17.0495	0.05361		522.5	0	0	6.88358e-05	0.000170761		522.5	0	0	0	0	5.8326e-05	0.000184443
				527.5	0	0	0	0	17.1396	0.05413		527.5	0	0	6.88358e-05	0.000170761		527.5	0	0	0	0	5.8326e-05	0.000184443
				532.5	1.0421e-05	2.94751e-05	0	0	17.2297	0.05466		532.5	0	0	9.80539e-05	0.000138323		532.5	0	0	0	0	9.31702e-05	0.000151774
				537.5	0	0	0	0	17.3198	0.05518		537.5	0	0	0	0		537.5	0	0	0	0	0	0
				542.5	0	0	0	0	17.4099	0.05571		542.5	0	0	1.87421e-05	4.64936e-05		542.5	0	0	0	0	1.58806e-05	5.02188e-05
				547.5	0	0	0	0	17.5	0.05623		547.5	0	0	0	0		547.5	0	0	0	0	0	0
				552.5	0	0	0	0	17.5901	0.05675		552.5	0	0	0	0		552.5	0	0	0	0	0	0
				557.5	2.35494e-05	6.66076e-05	0	0	17.6802	0.05726		557.5	0	0	1.87421e-05	4.64936e-05		557.5	0	0	0	0	1.58806e-05	5.02188e-05
				562.5	0	0	0	0	17.7703	0.05778		562.5	0	0	3.44179e-05	8.53806e-05		562.5	0	0	0	0	2.9163e-05	9.22216e-05
				567.5	0	0	0	0	17.8604	0.05829		567.5	0	0	0	0		567.5	0	0	0	0	0	0
				572.5	0	0	0	0	17.9505	0.0588		572.5	0	0	6.88358e-05	0.000170761		572.5	0	0	0	0	5.8326e-05	0.000184443
				577.5	0	0	0	0	18.0405	0.05931		577.5	0	0	0	0		577.5	0	0	0	0	0	0
				582.5	0	0	0	0	18.1306	0.05982		582.5	0	0	0	0		582.5	0	0	0	0	0	0
				587.5	0	0	0	0	18.2207	0.06033		587.5	0	0	4.96223e-05	9.18227e-05		587.5	0	0	0	0	4.50436e-05	9.99879e-05
				592.5	0	0	0	0	18.3108	0.06083		592.5	0	0	0	0		592.5	0	0	0	0	0	0
				597.5	3.96888e-05	7.34895e-05	0	0	18.4009	0.06133		597.5	0	0	0	0		597.5	0	0	0	0	0	0
				602.5	3.96888e-05	7.34895e-05	0	0	18.491	0.06183		602.5	0	0	2.11731e-05	5.25243e-05		602.5	0	0	0	0	1.79404e-05	5.67326e-05
				607.5	3.96888e-05	7.34895e-05	0	0	18.5811	0.06233		607.5	0	0	1.87421e-05	4.64936e-05		607.5	0	0	0	0	1.58806e-05	5.02188e-05
				612.5	0	0	0	0	18.6712	0.06283		612.5	0	0	1.87421e-05	4.64936e-05		612.5	0	0	0	0	1.58806e-05	5.02188e-05
				617.5	2.9329e-05	8.29548e-05	0	0	18.7613	0.06332		617.5	0	0	5.88049e-05	9.13711e-05		617.5	0	0	0	0	5.50606e-05	9.99916e-05
				622.5	0	0	0	0	18.8514	0.06382		622.5	0	0	5.56462e-05	9.96458e-05		622.5	0	0	0	0	5.08315e-05	0.000108608
				627.5	1.24119e-05	3.51061e-05	0	0	18.9414	0.06431		627.5	0	0	0	0		627.5	0	0	0	0	0	0
				632.5	0	0	0	0	19.0315	0.06479		632.5	0	0	0.000185566	0.000305898		632.5	0	0	0	0	0.000172054	0.000334201
				637.5	0	0	0	0	19.1216	0.06528		637.5	0	0	0.000125644	0.000196265		637.5	0	0	0	0	0.000117544	0.00021475
				642.5	1.24119e-05	3.51061e-05	0	0	19.2117	0.06576		642.5	0	0	0	0		642.5	0	0	0	0	0	0
				647.5	0	0	0	0	19.3018	0.06625		647.5	0	0	0	0		647.5	0	0	0	0	0	0
				652.5	0	0	0	0	19.3919	0.06673		652.5	0	0	4.19548e-05	0.000104078		652.5	0	0	0	0	3.55492e-05	0.000112417
				657.5	0	0	0	0	19.482	0.06721		657.5	0	0	0	0		657.5	0	0	0	0	0	0
				662.5	0	0	0	0	19.5721	0.06768		662.5	0	0	0	0		662.5	0	0	0	0	0	0
				667.5	0	0	0	0	19.6622	0.06815		667.5	0	0	0	0		667.5	0	0	0	0	0	0
				672.5	3.96888e-05	7.34895e-05	0	0	19.7523	0.06863		672.5	0	0	4.37586e-05	8.66018e-05		672.5	0	0	0	0	3.91801e-05	9.41226e-05
				677.5	0	0	0	0	19.8423	0.0691		677.5	0	0	3.44179e-05	8.53806e-05		677.5	0	0	0	0	2.9163e-05	9.22216e-05
				682.5	0	0	0	0	19.9324	0.06956		682.5	0	0	0	0		682.5	0	0	0	0	0	0
				687.5	0	0	0	0	20.0225	0.07003		687.5	0	0	6.88358e-05	0.000170761		687.5	0	0	0	0	5.8326e-05	0.000184443
				692.5	2.81025e-05	7.94859e-05	0	0	20.1126	0.07049		692.5	0	0	1.87421e-05	4.64936e-05		692.5	0	0	0	0	1.58806e-05	5.02188e-05
				697.5	0	0	0	0	20.2027	0.07095		697.5	0	0	0	0		697.5	0	0	0	0	0	0
				702.5	1.0421e-05	2.94751e-05	0	0	20.2928	0.07141		702.5	0	0	5.1742e-05	9.43335e-05		702.5	0	0	0	0	4.71035e-05	0.000102766
				707.5	1.83419e-05	5.18787e-05	0	0	20.3829	0.07187		707.5	0	0	4.96223e-05	9.18227e-05		707.5	0	0	0	0	4.50436e-05	9.99879e-05
				712.5	0	0	0	0	20.473	0.07232		712.5	0	0	5.8304e-06	1.44635e-05		712.5	0	0	0	0	4.94022e-06	1.56224e-05
				717.5	0	0	0	0	20.5631	0.07277		717.5	0	0	0	0		717.5	0	0	0	0	0	0
				722.5	0	0	0	0	20.6532	0.07322		722.5	0	0	0	0		722.5	0	0	0	0	0	0
				727.5	0	0	0	0	20.7432	0.07367		727.5	0	0	2.55729e-05	6.34388e-05		727.5	0	0	0	0	2.16685e-05	6.85217e-05
				732.5	0	0	0	0	20.8333	0.07412		732.5	0	0	0	0		732.5	0	0	0	0	0	0
				737.5	0	0	0	0	20.9234	0.07456		737.5	0	0	3.09517e-05	7.67821e-05		737.5	0	0	0	0	2.62261e-05	8.29341e-05
				742.5	0	0	0	0	21.0135	0.075		742.5	0	0	4.96223e-05	9.18227e-05		742.5	0	0	0	0	4.50436e-05	9.99879e-05
				747.5	0	0	0	0	21.1036	0.07544		747.5	0	0	1.1822e-05	2.93269e-05		747.5	0	0	0	0	1.0017e-05	3.16766e-05
				752.5	1.0421e-05	2.94751e-05	0	0	21.1937	0.07587		752.5	0	0	4.62692e-05	8.45079e-05		752.5	0	0	0	0	4.21066e-05	9.20569e-05
				757.5	0	0	0	0	21.2838	0.07631		757.5	0	0	0	0		757.5	0	0	0	0	0	0
				762.5	0	0	0	0	21.3739	0.07674		762.5	0	0	1.1822e-05	2.93269e-05		762.5	0	0	0	0	1.0017e-05	3.16766e-05
				767.5	0	0	0	0	21.464	0.07717		767.5	0	0	0	0		767.5	0	0	0	0	0	0
				772.5	0	0	0	0	21.5541	0.07759		772.5	0	0	4.96223e-05	9.18227e-05		772.5	0	0	0	0	4.50436e-05	9.99879e-05
				777.5	0	0	0	0	21.6441	0.07802		777.5	0	0	0	0		777.5	0	0	0	0	0	0
				782.5	0	0	0	0	21.7342	0.07844		782.5	0	0	5.8304e-06	1.44635e-05		782.5	0	0	0	0	4.94022e-06	1.56224e-05
				787.5	3.96888e-05	7.34895e-05	0	0	21.8243	0.07886		787.5	0	0	0	0		787.5	0	0	0	0	0	0
				792.5	1.83419e-05	5.18787e-05	0	0	21.9144	0.07928		792.5	0	0	2.55729e-05	6.34388e-05		792.5	0	0	0	0	2.16685e-05	6.85217e-05
				797.5	0	0	0	0	22.0045	0.07969		797.5	0	0	0	0		797.5	0	0	0	0	0	0
				802.5	0	0	0	0	22.0946	0.0801		802.5	0	0	5.56462e-05	9.96458e-05		802.5	0	0	0	0	5.08315e-05	0.000108608
				807.5	0	0	0	0	22.1847	0.08051		807.5	0	0	1.1822e-05	2.93269e-05		807.5	0	0	0	0	1.0017e-05	3.16766e-05
				812.5	0	0	0	0	22.2748	0.08092		812.5	0	0	0	0		812.5	0	0	0	0	0	0
				817.5	0	0	0	0	22.3649	0.08132		817.5	0	0	0	0		817.5	0	0	0	0	0	0
				822.5	0	0	0	0	22.455	0.08173		822.5	0	0	0	0		822.5	0	0	0	0	0	0
				827.5	0	0	0	0	22.5	0.08193		827.5	0	0	0	0		827.5	0	0	0	0	0	0
				832.5	0	0	0	0	22.545	0.08213		832.5	0	0	0	0		832.5	0	0	0	0	0	0
				837.5	0	0	0	0	22.6351	0.08252		837.5	0	0	0	0		837.5	0	0	0	0	0	0
				842.5	0	0	0	0	22.7252	0.08292		842.5	0	0	0	0		842.5	0	0	0	0	0	0
				847.5	0	0	0	0	22.8153	0.08331		847.5	0	0	0	0		847.5	0	0	0	0	0	0
				852.5	0	0	0	0	22.9054	0.0837		852.5	0	0	0	0		852.5	0	0	0	0	0	0
				857.5	0	0	0	0	22.9955	0.08409		857.5	0	0	3.44179e-05	8.53806e-05		857.5	0	0	0	0	2.9163e-05	9.22216e-05
				862.5	0	0	0	0	23.0856	0.08447		862.5	0	0	5.06737e-05	0.000125706		862.5	0	0	0	0	4.29369e-05	0.000135778
				867.5	0	0	0	0	23.1757	0.08486		867.5	0	0	0	0		867.5	0	0	0	0	0	0
				872.5	0	0	0	0	23.2658	0.08523		872.5	0	0	4.19548e-05	0.000104078		872.5	0	0	0	0	3.55492e-05	0.000112417
				877.5	0	0	0	0	23.3559	0.08561		877.5	0	0	0	0		877.5	0	0	0	0	0	0
				882.5	1.83419e-05	5.18787e-05	0	0	23.4459	0.08599		882.5	0	0	2.55729e-05	6.34388e-05		882.5	0	0	0	0	2.16685e-05	6.85217e-05
				887.5	0	0	0	0	23.536	0.08636		887.5	0	0	2.11731e-05	5.25243e-05		887.5	0	0	0	0	1.79404e-05	5.67326e-05
				892.5	0	0	0	0	23.6261	0.08673		892.5	0	0	0	0		892.5	0	0	0	0	0	0
				897.5	0	0	0	0	23.7162	0.0871		897.5	0	0	0	0		897.5	0	0	0	0	0	0
				902.5	0	0	0	0	23.8063	0.08746		902.5	0	0	2.57361e-05	5.26287e-05		902.5	0	0	0	0	2.28807e-05	5.71463e-05
				907.5	0	0	0	0	23.8964	0.08782		907.5	0	0	4.11139e-05	7.37007e-05		907.5	0	0	0	0	3.75491e-05	8.03273e-05
				912.5	0	0	0	0	23.9865	0.08818		912.5	0	0	0	0		912.5	0	0	0	0	0	0
				917.5	0	0	0	0	24.0766	0.08854		917.5	0	0	2.55729e-05	6.34388e-05		917.5	0	0	0	0	2.16685e-05	6.85217e-05
				922.5	0	0	0	0	24.1667	0.08889		922.5	0	0	0	0		922.5	0	0	0	0	0	0
				927.5	0	0	0	0	24.2568	0.08924		927.5	0	0	3.44179e-05	8.53806e-05		927.5	0	0	0	0	2.9163e-05	9.22216e-05
				932.5	0	0	0	0	24.3468	0.08959		932.5	0	0	1.1822e-05	2.93269e-05		932.5	0	0	0	0	1.0017e-05	3.16766e-05
				937.5	0	0	0	0	24.4369	0.08994		937.5	0	0	1.87421e-05	4.64936e-05		937.5	0	0	0	0	1.58806e-05	5.02188e-05
				942.5	2.35494e-05	6.66076e-05	0	0	24.527	0.09028		942.5	0	0	2.11731e-05	5.25243e-05		942.5	0	0	0	0	1.79404e-05	5.67326e-05
				947.5	0	0	0	0	24.6171	0.09062		947.5	0	0	5.8304e-06	1.44635e-05		947.5	0	0	0	0	4.94022e-06	1.56224e-05
				952.5	2.9329e-05	8.29548e-05	0	0	24.7072	0.09096		952.5	0	0	5.8304e-06	1.44635e-05		952.5	0	0	0	0	4.94022e-06	1.56224e-05
				957.5	0	0	0	0	24.7973	0.0913		957.5	0	0	2.55729e-05	6.34388e-05		957.5	0	0	0	0	2.16685e-05	6.85217e-05
				962.5	0	0	0	0	24.8874	0.09163		962.5	0	0	0	0		962.5	0	0	0	0	0	0
				967.5	3.96888e-05	7.34895e-05	0	0	24.9775	0.09196		967.5	0	0	3.44179e-05	8.53806e-05		967.5	0	0	0	0	2.9163e-05	9.22216e-05
				972.5	0	0	0	0	25.0676	0.09229		972.5	0	0	0	0		972.5	0	0	0	0	0	0
				977.5	0	0	0	0	25.1577	0.09261		977.5	0	0	1.87421e-05	4.64936e-05		977.5	0	0	0	0	1.58806e-05	5.02188e-05
				982.5	0	0	0	0	25.2477	0.09293		982.5	0	0	0	0		982.5	0	0	0	0	0	0
				987.5	0	0	0	0	25.3378	0.09325		987.5	0	0	0	0		987.5	0	0	0	0	0	0
				992.5	3.96888e-05	7.34895e-05	0	0	25.4279	0.09357		992.5	0	0	7.90439e-05	0.000142633		992.5	0	0	0	0	7.20999e-05	0.000155428
				997.5	0	0	0	0	25.518	0.09388		997.5	0	0	2.55729e-05	6.34388e-05		997.5	0	0	0	0	2.16685e-05	6.85217e-05
				1002.5	0.000831676	0.000693331	0	0	25.6081	0.0942					0.00134	0.000949893							0.00137	0.00105
									25.6982	0.0945
									25.7883	0.09481
									25.8784	0.09511
									25.9685	0.09541
									26.0586	0.09571
									26.1486	0.09601
									26.2387	0.0963
									26.3288	0.09659
									26.4189	0.09688
									26.509	0.09716
									26.5991	0.09744
									26.6892	0.09772
									26.7793	0.098
									26.8694	0.09827
									26.9595	0.09854
									27.0495	0.09881
									27.1396	0.09907
									27.2297	0.09933
									27.3198	0.09959
									27.4099	0.09985
									27.5	0.1001
									27.5901	0.10035
									27.6802	0.1006
									27.7703	0.10085
									27.8604	0.10109
									27.9505	0.10133
									28.0405	0.10157
									28.1306	0.1018
									28.2207	0.10203
									28.3108	0.10226
									28.4009	0.10249
									28.491	0.10271
									28.5811	0.10293
									28.6712	0.10315
									28.7613	0.10336
									28.8514	0.10357
									28.9414	0.10378
									29.0315	0.10399
									29.1216	0.10419
									29.2117	0.10439
									29.3018	0.10459
									29.3919	0.10479
									29.482	0.10498
									29.5721	0.10517
									29.6622	0.10535
									29.7523	0.10554
									29.8423	0.10572
									29.9324	0.1059
									30.0225	0.10607
									30.1126	0.10625
									30.2027	0.10642
									30.2928	0.10658
									30.3829	0.10675
									30.473	0.10691
									30.5631	0.10707
									30.6532	0.10722
									30.7432	0.10738
									30.8333	0.10753
									30.9234	0.10767
									31.0135	0.10782
									31.1036	0.10796
									31.1937	0.1081
									31.2838	0.10824
									31.3739	0.10837
									31.464	0.1085
									31.5541	0.10863
									31.6441	0.10876
									31.7342	0.10888
									31.8243	0.109
									31.9144	0.10912
									32.0045	0.10923
									32.0946	0.10934
									32.1847	0.10945
									32.2748	0.10956
									32.3649	0.10966
									32.4549	0.10977
									32.5	0.10982
									32.5451	0.10986
									32.6351	0.10996
									32.7252	0.11005
									32.8153	0.11014
									32.9054	0.11023
									32.9955	0.11032
									33.0856	0.1104
									33.1757	0.11048
									33.2658	0.11056
									33.3559	0.11063
									33.446	0.1107
									33.536	0.11077
									33.6261	0.11084
									33.7162	0.1109
									33.8063	0.11096
									33.8964	0.11102
									33.9865	0.11108
									34.0766	0.11113
									34.1667	0.11118
									34.2568	0.11123
									34.3469	0.11127
									34.4369	0.11132
									34.527	0.11136
									34.6171	0.11139
									34.7072	0.11143
									34.7973	0.11146
									34.8874	0.11149
									34.9775	0.11152
									35.0676	0.11154
									35.1577	0.11157
									35.2478	0.11159
									35.3378	0.1116
									35.4279	0.11162
									35.518	0.11163
									35.6081	0.11164
									35.6982	0.11165
									35.7883	0.11165
									35.8784	0.11166
									35.9685	0.11166
									36.0586	0.11165
									36.1487	0.11165
									36.2387	0.11164
									36.3288	0.11163
									36.4189	0.11162
									36.509	0.11161
									36.5991	0.11159
									36.6892	0.11157
									36.7793	0.11155
									36.8694	0.11152
									36.9595	0.1115
									37.0496	0.11147
									37.1396	0.11144
									37.2297	0.1114
									37.3198	0.11137
									37.4099	0.11133
									37.5	0.11129
									37.5901	0.11125
									37.6802	0.1112
									37.7703	0.11115
									37.8604	0.1111
									37.9504	0.11105
									38.0405	0.111
									38.1306	0.11094
									38.2207	0.11088
									38.3108	0.11082
									38.4009	0.11076
									38.491	0.11069
									38.5811	0.11063
									38.6712	0.11056
									38.7613	0.11048
									38.8513	0.11041
									38.9414	0.11033
									39.0315	0.11026
									39.1216	0.11018
									39.2117	0.11009
									39.3018	0.11001
									39.3919	0.10992
									39.482	0.10983
									39.5721	0.10974
									39.6622	0.10965
									39.7522	0.10955
									39.8423	0.10946
									39.9324	0.10936
									40.0225	0.10926
									40.1126	0.10915
									40.2027	0.10905
									40.2928	0.10894
									40.3829	0.10883
									40.473	0.10872
									40.5631	0.10861
									40.6531	0.10849
									40.7432	0.10837
									40.8333	0.10826
									40.9234	0.10814
									41.0135	0.10801
									41.1036	0.10789
									41.1937	0.10776
									41.2838	0.10763
									41.3739	0.1075
									41.464	0.10737
									41.554	0.10724
									41.6441	0.1071
									41.7342	0.10696
									41.8243	0.10682
									41.9144	0.10668
									42.0045	0.10654
									42.0946	0.1064
									42.1847	0.10625
									42.2748	0.1061
									42.3649	0.10595
									42.4549	0.1058
									42.5	0.10572
									42.5451	0.10565
									42.6351	0.10549
									42.7252	0.10533
									42.8153	0.10518
									42.9054	0.10502
									42.9955	0.10486
									43.0856	0.10469
									43.1757	0.10453
									43.2658	0.10436
									43.3559	0.10419
									43.446	0.10402
									43.536	0.10385
									43.6261	0.10368
									43.7162	0.1035
									43.8063	0.10333
									43.8964	0.10315
									43.9865	0.10297
									44.0766	0.10279
									44.1667	0.10261
									44.2568	0.10243
									44.3469	0.10224
									44.4369	0.10206
									44.527	0.10187
									44.6171	0.10168
									44.7072	0.10149
									44.7973	0.1013
									44.8874	0.1011
									44.9775	0.10091
									45.0676	0.10071
									45.1577	0.10052
									45.2478	0.10032
									45.3378	0.10012
									45.4279	0.09992
									45.518	0.09971
									45.6081	0.09951
									45.6982	0.09931
									45.7883	0.0991
									45.8784	0.09889
									45.9685	0.09868
									46.0586	0.09847
									46.1487	0.09826
									46.2387	0.09805
									46.3288	0.09784
									46.4189	0.09762
									46.509	0.09741
									46.5991	0.09719
									46.6892	0.09697
									46.7793	0.09675
									46.8694	0.09653
									46.9595	0.09631
									47.0496	0.09609
									47.1396	0.09586
									47.2297	0.09564
									47.3198	0.09541
									47.4099	0.09518
									47.5	0.09496
									47.5901	0.09473
									47.6802	0.0945
									47.7703	0.09427
									47.8604	0.09404
									47.9504	0.0938
									48.0405	0.09357
									48.1306	0.09333
									48.2207	0.0931
									48.3108	0.09286
									48.4009	0.09262
									48.491	0.09239
									48.5811	0.09215
									48.6712	0.09191
									48.7613	0.09167
									48.8513	0.09142
									48.9414	0.09118
									49.0315	0.09094
									49.1216	0.09069
									49.2117	0.09045
									49.3018	0.0902
									49.3919	0.08996
									49.482	0.08971
									49.5721	0.08946
									49.6622	0.08921
									49.7522	0.08896
									49.8423	0.08871
									49.9324	0.08846
									50.0225	0.08821
									50.1126	0.08796
									50.2027	0.08771
									50.2928	0.08745
									50.3829	0.0872
									50.473	0.08694
									50.5631	0.08669
									50.6531	0.08643
									50.7432	0.08618
									50.8333	0.08592
									50.9234	0.08566
									51.0135	0.0854
									51.1036	0.08514
									51.1937	0.08488
									51.2838	0.08463
									51.3739	0.08436
									51.464	0.0841
									51.554	0.08384
									51.6441	0.08358
									51.7342	0.08332
									51.8243	0.08306
									51.9144	0.08279
									52.0045	0.08253
									52.0946	0.08226
									52.1847	0.082
									52.2748	0.08174
									52.3649	0.08147
									52.4549	0.0812
									52.5	0.08107
									52.5451	0.08094
									52.6351	0.08067
									52.7252	0.08041
									52.8153	0.08014
									52.9054	0.07987
									52.9955	0.0796
									53.0856	0.07933
									53.1757	0.07907
									53.2658	0.0788
									53.3559	0.07853
									53.446	0.07826
									53.536	0.07799
									53.6261	0.07772
									53.7162	0.07745
									53.8063	0.07718
									53.8964	0.07691
									53.9865	0.07664
									54.0766	0.07637
									54.1667	0.0761
									54.2568	0.07583
									54.3469	0.07556
									54.4369	0.07529
									54.527	0.07501
									54.6171	0.07474
									54.7072	0.07447
									54.7973	0.0742
									54.8874	0.07393
									54.9775	0.07365
									55.0676	0.07338
									55.1577	0.07311
									55.2478	0.07284
									55.3378	0.07257
									55.4279	0.07229
									55.518	0.07202
									56.1487	0.07011
									56.2387	0.06984
									56.3288	0.06957
									56.4189	0.0693
									56.509	0.06902
									56.5991	0.06875
									56.6892	0.06848
									56.7793	0.06821
									56.8694	0.06794
									56.9595	0.06766
									57.0496	0.06739
									57.1396	0.06712
									57.2297	0.06685
									57.3198	0.06658
									57.4099	0.06631
									57.5	0.06604
									57.5901	0.06576
									57.6802	0.06549
									57.7703	0.06522
									57.8604	0.06495
									57.9504	0.06468
									58.0405	0.06441
									58.1306	0.06414
									58.2207	0.06387
									58.3108	0.0636
									58.4009	0.06333
									58.491	0.06307
									58.5811	0.0628
									58.6712	0.06253
									58.7613	0.06226
									58.8513	0.06199
									58.9414	0.06173
									59.0315	0.06146
									59.1216	0.06119
									59.2117	0.06092
									59.3018	0.06066
									59.3919	0.06039
									59.482	0.06013
									59.5721	0.05986
									59.6622	0.0596
									59.7522	0.05933
									59.8423	0.05907
									59.9324	0.0588
									60.0225	0.05854
									60.1126	0.05828
									60.2027	0.05801
									60.2928	0.05775
									60.3829	0.05749
									60.473	0.05723
									60.5631	0.05696
									60.6531	0.0567
									60.7432	0.05644
									60.8333	0.05618
									60.9234	0.05592
									61.0135	0.05566
									61.1036	0.0554
									61.1937	0.05515
									61.2838	0.05489
									61.3739	0.05463
									61.464	0.05437
									61.554	0.05412
									61.6441	0.05386
									61.7342	0.0536
									61.8243	0.05335
									61.9144	0.05309
									62.0045	0.05284
									62.0946	0.05258
									62.1847	0.05233
									62.2748	0.05208
									62.3649	0.05183
									62.4549	0.05157
									62.5	0.05145
									62.5451	0.05132
									62.6351	0.05107
									62.7252	0.05082
									62.8153	0.05057
									62.9054	0.05032
									62.9955	0.05007
									63.0856	0.04983
									63.1757	0.04958
									63.2658	0.04933
									63.3559	0.04908
									63.446	0.04884
									63.536	0.04859
									63.6261	0.04835
									63.7162	0.0481
									63.8063	0.04786
									63.8964	0.04762
									63.9865	0.04737
									64.0766	0.04713
									64.1667	0.04689
									64.2568	0.04665
									64.3469	0.04641
									64.4369	0.04617
									64.527	0.04593
									64.6171	0.04569
									64.7072	0.04546
									64.7973	0.04522
									64.8874	0.04498
									64.9775	0.04475
									65.0676	0.04451
									65.1577	0.04428
									65.2477	0.04404
									65.3378	0.04381
									65.4279	0.04358
									65.518	0.04335
									65.6081	0.04311
									65.6982	0.04288
									65.7883	0.04265
									65.8784	0.04242
									65.9685	0.0422
									66.0586	0.04197
									66.1487	0.04174
									66.2387	0.04151
									66.3288	0.04129
									66.4189	0.04106
									66.509	0.04084
									66.5991	0.04061
									66.6892	0.04039
									66.7793	0.04017
									66.8694	0.03995
									66.9595	0.03972
									67.0495	0.0395
									67.1396	0.03928
									67.2297	0.03907
									67.3198	0.03885
									67.4099	0.03863
									67.5	0.03841
									67.5901	0.0382
									67.6802	0.03798
									67.7703	0.03777
									67.8604	0.03755
									67.9505	0.03734
									68.0405	0.03713
									68.1306	0.03691
									68.2207	0.0367
									68.3108	0.03649
									68.4009	0.03628
									68.491	0.03607
									68.5811	0.03586
									68.6712	0.03566
									68.7613	0.03545
									68.8513	0.03524
									68.9414	0.03504
									69.0315	0.03483
									69.1216	0.03463
									69.2117	0.03443
									69.3018	0.03422
									69.3919	0.03402
									69.482	0.03382
									69.5721	0.03362
									69.6622	0.03342
									69.7523	0.03322
									69.8423	0.03303
									69.9324	0.03283
									70.0225	0.03263
									70.1126	0.03244
									70.2027	0.03224
									70.2928	0.03205
									70.3829	0.03185
									70.473	0.03166
									70.5631	0.03147
									70.6531	0.03128
									70.7432	0.03109
									70.8333	0.0309
									70.9234	0.03071
									71.0135	0.03052
									71.1036	0.03033
									71.1937	0.03015
									71.2838	0.02996
									71.3739	0.02977
									71.464	0.02959
									71.5541	0.02941
									71.6441	0.02922
									71.7342	0.02904
									71.8243	0.02886
									71.9144	0.02868
									72.0045	0.0285
									72.0946	0.02832
									72.1847	0.02814
									72.2748	0.02796
									72.3649	0.02779
									72.4549	0.02761
									72.5	0.02752
									72.5451	0.02744
									72.6351	0.02726
									72.7252	0.02709
									72.8153	0.02691
									72.9054	0.02674
									72.9955	0.02657
									73.0856	0.0264
									73.1757	0.02623
									73.2658	0.02606
									73.3559	0.02589
									73.4459	0.02572
									73.536	0.02556
									73.6261	0.02539
									73.7162	0.02523
									73.8063	0.02506
									73.8964	0.0249
									73.9865	0.02473
									74.0766	0.02457
									74.1667	0.02441
									74.2568	0.02425
									74.3469	0.02409
									74.4369	0.02393
									74.527	0.02377
									74.6171	0.02361
									74.7072	0.02345
									74.7973	0.0233
									74.8874	0.02314
									74.9775	0.02299
									75.0676	0.02283
									75.1577	0.02268
									75.2477	0.02253
									75.3378	0.02237
									75.4279	0.02222
									75.518	0.02207
									75.6081	0.02192
									75.6982	0.02177
									75.7883	0.02163
									75.8784	0.02148
									75.9685	0.02133
									76.0586	0.02119
									76.1487	0.02104
									76.2387	0.0209
									76.3288	0.02075
									76.4189	0.02061
									76.509	0.02047
									76.5991	0.02032
									76.6892	0.02018
									76.7793	0.02004
									76.8694	0.0199
									76.9595	0.01976
									77.0495	0.01963
									77.1396	0.01949
									77.2297	0.01935
									77.3198	0.01922
									77.4099	0.01908
									77.5	0.01895
									77.5901	0.01881
									77.6802	0.01868
									77.7703	0.01855
									77.8604	0.01841
									77.9505	0.01828
									78.0405	0.01815
									78.1306	0.01802
									78.2207	0.0179
									78.3108	0.01777
									78.4009	0.01764
									78.491	0.01751
									78.5811	0.01739
									78.6712	0.01726
									78.7613	0.01714
									78.8513	0.01701
									78.9414	0.01689
									79.0315	0.01677
									79.1216	0.01664
									79.2117	0.01652
									79.3018	0.0164
									79.3919	0.01628
									79.482	0.01616
									79.5721	0.01604
									79.6622	0.01593
									79.7523	0.01581
									79.8423	0.01569
									79.9324	0.01558
									80.0225	0.01546
									80.1126	0.01535
									80.2027	0.01523
									80.2928	0.01512
									80.3829	0.01501
									80.473	0.01489
									80.5631	0.01478
									80.6531	0.01467
									80.7432	0.01456
									80.8333	0.01445
									80.9234	0.01434
									81.0135	0.01424
									81.1036	0.01413
									81.1937	0.01402
									81.2838	0.01391
									81.3739	0.01381
									81.464	0.0137
									81.5541	0.0136
									81.6441	0.0135
									81.7342	0.01339
									81.8243	0.01329
									81.9144	0.01319
									82.0045	0.01309
									82.0946	0.01299
									82.1847	0.01289
									82.2748	0.01279
									82.3649	0.01269
									82.4549	0.01259
									82.5	0.01254
									82.5451	0.01249
									82.6351	0.0124
									82.7252	0.0123
									82.8153	0.0122
									82.9054	0.01211
									82.9955	0.01201
									83.0856	0.01192
									83.1757	0.01183
									83.2658	0.01173
									83.3559	0.01164
									83.4459	0.01155
									83.536	0.01146
									83.6261	0.01137
									83.7162	0.01128
									83.8063	0.01119
									83.8964	0.0111
									83.9865	0.01101
									84.0766	0.01092
									84.1667	0.01084
									84.2568	0.01075
									84.3469	0.01066
									84.4369	0.01058
									84.527	0.01049
									84.6171	0.01041
									84.7072	0.01032
									84.7973	0.01024
									84.8874	0.01016
									84.9775	0.01008
									85.0676	0.01
									85.1577	0.00991
									85.2477	0.00983
									85.3378	0.00975
									85.4279	0.00967
									85.518	0.0096
									85.6081	0.00952
									85.6982	0.00944
									85.7883	0.00936
									85.8784	0.00928
									85.9685	0.00921
									86.0586	0.00913
									86.1487	0.00906
									86.2387	0.00898
									86.3288	0.00891
									86.4189	0.00883
									86.509	0.00876
									86.5991	0.00869
									86.6892	0.00862
									86.7793	0.00854
									86.8694	0.00847
									86.9595	0.0084
									87.0495	0.00833
									87.1396	0.00826
									87.2297	0.00819
									87.3198	0.00812
									87.4099	0.00806
									87.5	0.00799
									87.5901	0.00792
									87.6802	0.00785
									87.7703	0.00779
									87.8604	0.00772
									87.9505	0.00765
									88.0405	0.00759
									88.1306	0.00753
									88.2207	0.00746
									88.3108	0.0074
									88.4009	0.00733
									88.491	0.00727
									88.5811	0.00721
									88.6712	0.00715
									88.7613	0.00709
									88.8513	0.00702
									88.9414	0.00696
									89.0315	0.0069
									89.1216	0.00684
									89.2117	0.00678
									89.3018	0.00673
									89.3919	0.00667
									89.482	0.00661
									89.5721	0.00655
									89.6622	0.00649
									89.7523	0.00644
									89.8423	0.00638
									89.9324	0.00633
									90.0225	0.00627
									90.1126	0.00622
									90.2027	0.00616
									90.2928	0.00611
									90.3829	0.00605
									90.473	0.006
									90.5631	0.00595
									90.6531	0.00589
									90.7432	0.00584
									90.8333	0.00579
									90.9234	0.00574
									91.0135	0.00569
									91.1036	0.00564
									91.1937	0.00559
									91.2838	0.00554
									91.3739	0.00549
									91.464	0.00544
									91.5541	0.00539
									91.6441	0.00534
									91.7342	0.00529
									91.8243	0.00524
									91.9144	0.0052
									92.0045	0.00515
									92.0946	0.0051
									92.1847	0.00506
									92.2748	0.00501
									92.3649	0.00497
									92.4549	0.00492
									92.5	0.0049
									92.5451	0.00488
									92.6351	0.00483
									92.7252	0.00479
									92.8153	0.00474
									92.9054	0.0047
									92.9955	0.00466
									93.0856	0.00461
									93.1757	0.00457
									93.2658	0.00453
									93.3559	0.00449
									93.4459	0.00445
									93.536	0.00441
									93.6261	0.00436
									93.7162	0.00432
									93.8063	0.00428
									93.8964	0.00424
									93.9865	0.0042
									94.0766	0.00417
									94.1667	0.00413
									94.2568	0.00409
									94.3469	0.00405
									94.4369	0.00401
									94.527	0.00397
									94.6171	0.00394
									94.7072	0.0039
									94.7973	0.00386
									94.8874	0.00383
									94.9775	0.00379
									95.0676	0.00376
									95.1577	0.00372
									95.2477	0.00368
									95.3378	0.00365
									95.4279	0.00361
									95.518	0.00358
									95.6081	0.00355
									95.6982	0.00351
									95.7883	0.00348
									95.8784	0.00345
									95.9685	0.00341
									96.0586	0.00338
									96.1487	0.00335
									96.2387	0.00332
									96.3288	0.00328
									96.4189	0.00325
									96.509	0.00322
									96.5991	0.00319
									96.6892	0.00316
									96.7793	0.00313
									96.8694	0.0031
									96.9595	0.00307
									97.0495	0.00304
									97.1396	0.00301
									97.2297	0.00298
									97.3198	0.00295
									97.4099	0.00292
									97.5	0.00289

[truncated: 31 more sheets: Fig. 2h, Fig. 2i, Fig. 3b, Fig. 3c, Fig. 3d, Fig. 3e, Fig.3h, Fig. 4d, Fig. 4d Inset, Fig. 4e, Fig. 4e Simulations, Fig. 4g, Supplementary Fig.2c, Supplementary Fig. 3, Supplementary Fig. 4, Supplementary Fig.6, Supplementary Fig.7b, Supplementary Fig.7c, Supplementary Fig.8b, Supplementary Fig.8c …]
